# Supplementary material for: Evaluation of the Use of Singleplex and Duplex CerTest VIASURE Real-Time PCR Assays to Detect Common Intestinal Protist Parasites
Source: Diagnostics (Basel). 2024 Feb 1;14(3):319. doi: 10.3390/diagnostics14030319 (PMC10855428; doi:10.3390/diagnostics14030319)
Supplement: Supplementary file 1 [file diagnostics-14-00319-s001.zip]

Archive with 2 entries (2 files):
- diagnostics-2805204-supplementary.pdf
- Table S1 Dashti et al. Diagnostics.xlsx
