# Supplementary material for: Evaluation of the Use of Singleplex and Duplex CerTest VIASURE Real-Time PCR Assays to Detect Common Intestinal Protist Parasites
Source: Diagnostics (Basel). 2024 Feb 1;14(3):319. doi: 10.3390/diagnostics14030319 (PMC10855428; doi:10.3390/diagnostics14030319)
Supplement: Supplementary file 1 [file diagnostics-14-00319-s001.zip › Table S1 Dashti et al. Diagnostics.xlsx]

## Sheet: VIASURE Cryptosporidium
Tube ID	Sample ID	Host	Age (years)	Original sample	Phylum	Parasite species	CT value in qPCR	Genotype	VIASURE Cryptosporidium Real-Time PCR results	CT value in qPCR
CNM246	0179/18	Human	NA	Faeces	Apicomplexa	Cryptosporidium parvum	Unknown	IIdA29G1	Positive	25.4
CNM247	0180/18	Human	NA	Faeces	Apicomplexa	Cryptosporidium parvum	Unknown	IIdA22G2R1	Positive	25.9
CNM248	0366/18	Human	1	Faeces	Apicomplexa	Cryptosporidium parvum	Unknown	IIdA26G1	Positive	27.5
CNM249	0367/18	Human	27	Faeces	Apicomplexa	Cryptosporidium parvum	Unknown	IIcA5G3R2	Positive	27.6
CNM251	0436/18	Human	1	Faeces	Apicomplexa	Cryptosporidium hominis	Unknown	IbA12G3R2	Positive	27.0
CNM252	0579/18	Human	37	Faeces	Apicomplexa	Cryptosporidium hominis	Unknown	IaA12R1	Positive	26.1
CNM255	0737/18	Human	NA	Faeces	Apicomplexa	Cryptosporidium parvum	Unknown	IIdA23G1	Positive	26.9
CNM256	0738/18	Human	NA	Faeces	Apicomplexa	Cryptosporidium parvum	Unknown	IIdA23G1R1	Positive	23.2
CNM258	0927/18	Human	1	Faeces	Apicomplexa	Cryptosporidium parvum	Unknown	IIaA19G4R1	Positive	32.9
CNM260	0929/18	Human	2	Faeces	Apicomplexa	Cryptosporidium parvum	Unknown	IIaA15G2R1	Positive	38.5–36.2
CNM261	0930/18	Human	2	Faeces	Apicomplexa	Cryptosporidium parvum	Unknown	IIdA18G1	Positive	36.5
CNM262	0932/18	Human	5	Faeces	Apicomplexa	Cryptosporidium hominis	Unknown	IbA12G3R2	Positive	35.4
CNM263	0933/18	Human	2	Faeces	Apicomplexa	Cryptosporidium hominis	Unknown	IbA12G3R2	Positive	31.0
CNM266	1040/18	Human	1	Faeces	Apicomplexa	Cryptosporidium parvum	Unknown	IIdA22G1R1	Positive	28.1
CNM269	1286/18	Human	2	Faeces	Apicomplexa	Cryptosporidium hominis	Unknown	IeA11G3T3	Positive	28.9
CNM270	0172/19	Human	7	Faeces	Apicomplexa	Cryptosporidium parvum	Unknown	IIdA17G1R1	Positive	27.1
CNM272	0236/19	Human	1	Faeces	Apicomplexa	Cryptosporidium hominis	Unknown	IeA11G3T3	Positive	26.7
CNM273	0239/19	Human	23	Faeces	Apicomplexa	Cryptosporidium parvum	Unknown	IIaA15G2R1	Positive	31.8
CNM274	0290/19	Human	2	Faeces	Apicomplexa	Cryptosporidium parvum	Unknown	IIaA17G2R1	Positive	28.0
CNM275	0304/19	Human	11	Faeces	Apicomplexa	Cryptosporidium parvum	Unknown	IIaA15G2R1	Positive	35.9–36.6
CNM276	0406/19	Human	3	Faeces	Apicomplexa	Cryptosporidium parvum	Unknown	IIaA17G2R1	Positive	37.4
CNM277	0522/19	Human	7	Faeces	Apicomplexa	Cryptosporidium parvum	Unknown	IIaA15G2R1	Positive	26.0
CNM282	1410/18	Human	8	Faeces	Apicomplexa	Cryptosporidium hominis	Unknown	IbA10G2	Positive	23.5
CNM283	1411/18	Human	2	Faeces	Apicomplexa	Cryptosporidium hominis	Unknown	IbA10G2	Positive	26.8
CNM284	1414/18	Human	1	Faeces	Apicomplexa	Cryptosporidium hominis	Unknown	IbA10G2	Positive	29.4
CNM285	1415/18	Human	3	Faeces	Apicomplexa	Cryptosporidium hominis	Unknown	IbA10G2	Positive	29.0
CNM286	1416/18	Human	1	Faeces	Apicomplexa	Cryptosporidium hominis	Unknown	IbA10G2	Positive	30.9
CNM287	1417/18	Human	10	Faeces	Apicomplexa	Cryptosporidium hominis	Unknown	IbA10G2	Positive	29.5
CNM288	1418/18	Human	4	Faeces	Apicomplexa	Cryptosporidium hominis	Unknown	IbA10G2	Positive	35.3
CNM289	1419/18	Human	2	Faeces	Apicomplexa	Cryptosporidium hominis	Unknown	IbA10G2	Positive	37.4
CNM291	1421/18	Human	6	Faeces	Apicomplexa	Cryptosporidium hominis	Unknown	IbA10G2	Positive	33.1
CNM299	1534/18	Human	2	Faeces	Apicomplexa	Cryptosporidium hominis	Unknown	IbA10G2	Positive	30.0
CNM300	1656/18	Human	2	Faeces	Apicomplexa	Cryptosporidium hominis	Unknown	IbA10G2	Positive	32.3
CNM301	0152/19	Human	2	Faeces	Apicomplexa	Cryptosporidium hominis	Unknown	IbA10G2	Positive	37.4
CNM302	0156/19	Human	5	Faeces	Apicomplexa	Cryptosporidium hominis	Unknown	IbA10G2	Positive	31.0
CNM303	0159/19	Human	4	Faeces	Apicomplexa	Cryptosporidium hominis	Unknown	IbA10G2	Positive	25.5
CNM304	0161/19	Human	4	Faeces	Apicomplexa	Cryptosporidium hominis	Unknown	IbA10G2	Positive	32.4
CNM305	0163/19	Human	1	Faeces	Apicomplexa	Cryptosporidium hominis	Unknown	IbA10G2	Positive	31.1
CNM306	0164/19	Human	2	Faeces	Apicomplexa	Cryptosporidium hominis	Unknown	IbA10G2	Positive	29.1
CNM307	0166/19	Human	1	Faeces	Apicomplexa	Cryptosporidium hominis	Unknown	IbA10G2	Positive	28.2
CNM308	0170/19	Human	1	Faeces	Apicomplexa	Cryptosporidium hominis	Unknown	IbA10G2	Positive	30.5
CNM309	0171/19	Human	4	Faeces	Apicomplexa	Cryptosporidium hominis	Unknown	IbA10G2	Positive	29.3
CNM310	0174/19	Human	6	Faeces	Apicomplexa	Cryptosporidium hominis	Unknown	IbA10G2	Positive	29.2
CNM311	0175/19	Human	3	Faeces	Apicomplexa	Cryptosporidium hominis	Unknown	IbA10G2	Positive	23.1
CNM312	0176/19	Human	1	Faeces	Apicomplexa	Cryptosporidium hominis	Unknown	IbA10G2	Positive	35.7
CNM314	0178/19	Human	1	Faeces	Apicomplexa	Cryptosporidium hominis	Unknown	IbA10G2	Positive	29.2
CNM315	0179/19	Human	1	Faeces	Apicomplexa	Cryptosporidium hominis	Unknown	IbA10G2	Positive	32.9
CNM318	0182/19	Human	2	Faeces	Apicomplexa	Cryptosporidium hominis	Unknown	IbA10G2	Positive	28.1
CNM319	0183/19	Human	2	Faeces	Apicomplexa	Cryptosporidium hominis	Unknown	IbA10G2	Positive	25.9
CNM320	0184/19	Human	5	Faeces	Apicomplexa	Cryptosporidium hominis	Unknown	IbA10G2	Positive	30.7
CNM321	0185/19	Human	8	Faeces	Apicomplexa	Cryptosporidium hominis	Unknown	IbA10G2	Positive	27.7
CNM322	0186/19	Human	2	Faeces	Apicomplexa	Cryptosporidium hominis	Unknown	IbA10G2	Positive	23.2
CNM323	0187/19	Human	1	Faeces	Apicomplexa	Cryptosporidium hominis	Unknown	IbA10G2	Positive	28.1
CNM324	0188/19	Human	2	Faeces	Apicomplexa	Cryptosporidium hominis	Unknown	IbA10G2	Positive	27.4
CNM325	0189/19	Human	1	Faeces	Apicomplexa	Cryptosporidium hominis	Unknown	IbA10G2	Positive	24.1
CNM326	0190/19	Human	5	Faeces	Apicomplexa	Cryptosporidium hominis	Unknown	IbA10G2	Positive	25.0
CNM327	0209/19	Human	2	Faeces	Apicomplexa	Cryptosporidium hominis	Unknown	IbA10G2	Positive	26.6
CNM328	0213/19	Human	1	Faeces	Apicomplexa	Cryptosporidium hominis	Unknown	IbA10G2	Positive	31.3
CNM329	0214/19	Human	2	Faeces	Apicomplexa	Cryptosporidium hominis	Unknown	IbA10G2	Positive	25.0
CNM330	0217/19	Human	3	Faeces	Apicomplexa	Cryptosporidium hominis	Unknown	IbA10G2	Positive	23.1
CNM331	0221/19	Human	2	Faeces	Apicomplexa	Cryptosporidium hominis	Unknown	IbA10G2	Positive	24.2
CNM332	0225/19	Human	2	Faeces	Apicomplexa	Cryptosporidium hominis	Unknown	IbA10G2	Positive	24.3
CNM333	0226/19	Human	2	Faeces	Apicomplexa	Cryptosporidium hominis	Unknown	IbA10G2	Positive	25.7
CNM334	0230/19	Human	3	Faeces	Apicomplexa	Cryptosporidium hominis	Unknown	IbA10G2	Positive	24.3
CNM335	0232/19	Human	3	Faeces	Apicomplexa	Cryptosporidium hominis	Unknown	IbA10G2	Positive	25.0
CNM336	0235/19	Human	5	Faeces	Apicomplexa	Cryptosporidium hominis	Unknown	IbA10G2	Positive	22.7
CNM337	0289/19	Human	2	Faeces	Apicomplexa	Cryptosporidium hominis	Unknown	IbA10G2	Positive	29.3
CNM338	0291/19	Human	1	Faeces	Apicomplexa	Cryptosporidium hominis	Unknown	IbA10G2	Positive	28.3
CNM339	0292/19	Human	1	Faeces	Apicomplexa	Cryptosporidium hominis	Unknown	IbA10G2	Positive	24.9
CNM340	0296/19	Human	2	Faeces	Apicomplexa	Cryptosporidium hominis	Unknown	IbA10G2	Positive	28.3–29.9–28.9
CNM343	0309/19	Human	3	Faeces	Apicomplexa	Cryptosporidium hominis	Unknown	IbA10G2	Positive	29.5
CNM344	0314/19	Human	3	Faeces	Apicomplexa	Cryptosporidium hominis	Unknown	IbA10G2	Positive	24.4
CNM345	0315/19	Human	11	Faeces	Apicomplexa	Cryptosporidium hominis	Unknown	IbA10G2	Positive	31.4
CNM346	0322/19	Human	6	Faeces	Apicomplexa	Cryptosporidium hominis	Unknown	IbA10G2	Positive	30.8
CNM347	0358/19	Human	4	Faeces	Apicomplexa	Cryptosporidium hominis	Unknown	IbA10G2	Positive	35.0
CNM349	0412/19	Human	10	Faeces	Apicomplexa	Cryptosporidium hominis	Unknown	IbA10G2	Positive	30.9
CNM350	0414/19	Human	3	Faeces	Apicomplexa	Cryptosporidium hominis	Unknown	IbA10G2	Positive	27.2
CNM365	0926/19	Human	1	Faeces	Apicomplexa	Cryptosporidium hominis	Unknown	IbA10G2	Positive	28.6
CNM366	0974/19	Human	1	Faeces	Apicomplexa	Cryptosporidium hominis	Unknown	IbA10G2	Positive	26.5
CNM367	1040/19	Human	NA	Faeces	Apicomplexa	Cryptosporidium hominis	Unknown	IbA10G2	Positive	25.3
CNM369	1064/19	Human	NA	Faeces	Apicomplexa	Cryptosporidium hominis	Unknown	IbA10G2	Positive	25.8
CNM370	1084/19	Human	NA	Faeces	Apicomplexa	Cryptosporidium hominis	Unknown	IbA10G2	Positive	28.3
CNM371	1121/19	Human	NA	Faeces	Apicomplexa	Cryptosporidium hominis	Unknown	IbA10G2	Positive	29.2
CNM372	1135/19	Human	NA	Faeces	Apicomplexa	Cryptosporidium hominis	Unknown	IbA10G2	Positive	27.9
CNM373	1173/19	Human	NA	Faeces	Apicomplexa	Cryptosporidium hominis	Unknown	IbA10G2	Positive	29.2
CNM517	288	Human	11	Faeces	Apicomplexa	Cryptosporidium hominis	–	IbA10G2	Negative	–
CNM518	125	Human	6	Faeces	Apicomplexa	Cryptosporidium hominis	–	Unknown	Negative	–
CNM525	436	Human	6	Faeces	Apicomplexa	Cryptosporidium hominis	–	Unknown	Negative	–
CNM537	L48	Human	6	Faeces	Apicomplexa	Cryptosporidium parvum	–	Unknown	Negative	–
CNM542	A83	Human	6	Faeces	Apicomplexa	Cryptosporidium hominis	–	Unknown	Negative	–
CNM512	17484	Wolf	–	Faeces	Apicomplexa	Cryptosporidium canis	–	Unknown	Positive	34.3
CNM532	MC138	Human	6	Faeces	Apicomplexa	Cryptosporidium felis	–	Unknown	Positive	31.7
CNM533	MC144	Human	6	Faeces	Apicomplexa	Cryptosporidium felis	–	Unknown	Positive	38.3
CNM513	1	Wild boar	–	Faeces	Apicomplexa	Cryptosporidium scrofarum	–	–	Positive	32.0
CNM514	5	Wild boar	–	Faeces	Apicomplexa	Cryptosporidium scrofarum	–	–	Positive	29.5–30.6
CNM515	58	Cervid	–	Faeces	Apicomplexa	Cryptosporidium ryane	–	Unknown	Positive	34.0
CNM92	1396/18	Human	66	Faeces	Metamonada	Giardia duodenalis	23.6	AII	Negative	–
CNM93	1397/18	Human	36	Faeces	Metamonada	Giardia duodenalis	26.4	BIV	Negative	–
CNM94	1431/18	Human	1	Faeces	Metamonada	Giardia duodenalis	24.3	BIV	Negative	–
CNM95	1432/18	Human	34	Faeces	Metamonada	Giardia duodenalis	27.4	BIV	Negative	–
CNM96	AS 5	Human	8	Faeces	Metamonada	Giardia duodenalis	Unknown	Unknown	Negative	–
CNM97	1488/18	Human	1	Faeces	Metamonada	Giardia duodenalis	28.0	BIV	Negative	–
CNM98	1500/18	Human	40	Faeces	Metamonada	Giardia duodenalis	27.1	BIV	Negative	–
CNM99	1531/18	Human	3	Faeces	Metamonada	Giardia duodenalis	22.9	Unknown	Negative	–
CNM100	AS 14	Human	8	Faeces	Metamonada	Giardia duodenalis	Unknown	Unknown	Negative	–
CNM101	1585/18	Human	58	Faeces	Metamonada	Giardia duodenalis	21.2	BIV	Negative	–
CNM102	1586/18	Human	9	Faeces	Metamonada	Giardia duodenalis	18.2	BIV	Negative	–
CNM103	1588/18	Human	28	Faeces	Metamonada	Giardia duodenalis	21.7	BIV	Negative	–
CNM104	1592/18	Human	3	Faeces	Metamonada	Giardia duodenalis	24.2	AII	Negative	–
CNM105	1604/18	Human	30	Faeces	Metamonada	Giardia duodenalis	24.5	BIII+BIV	Negative	–
CNM106	AS 31	Human	8	Faeces	Metamonada	Giardia duodenalis	Unknown	Unknown	Negative	–
CNM107	1643/18	Human	75	Faeces	Metamonada	Giardia duodenalis	24.7	AII	Negative	–
CNM108	1644/18	Human	8	Faeces	Metamonada	Giardia duodenalis	25.8	BIV	Negative	–
CNM109	0003/19	Human	14	Faeces	Metamonada	Giardia duodenalis	25.6	AII	Negative	–
CNM110	0061/19	Human	2	Faeces	Metamonada	Giardia duodenalis	26.8	AII	Negative	–
CNM111	0094/19	Human	13	Faeces	Metamonada	Giardia duodenalis	20.0	BIII	Negative	–
CNM112	AS 42	Human	5	Faeces	Metamonada	Giardia duodenalis	Unknown	Unknown	Negative	–
CNM113	0135/19	Human	4	Faeces	Metamonada	Giardia duodenalis	30.9	BIV	Negative	–
CNM114	0149/19	Human	2	Faeces	Metamonada	Giardia duodenalis	28.9	AII	Negative	–
CNM115	0160/19	Human	4	Faeces	Metamonada	Giardia duodenalis	37.8	AII	Negative	–
CNM116	0207/19	Human	5	Faeces	Metamonada	Giardia duodenalis	25.9	BIV	Negative	–
CNM117	0211/19	Human	5	Faeces	Metamonada	Giardia duodenalis	22.7	BIV	Negative	–
CNM118	0219/19	Human	24	Faeces	Metamonada	Giardia duodenalis	16.9	BIV	Negative	–
CNM119	0223/19	Human	4	Faeces	Metamonada	Giardia duodenalis	20.4	BIV	Negative	–
CNM120	0229/19	Human	5	Faeces	Metamonada	Giardia duodenalis	27.1	BIV	Negative	–
CNM121	0277/19	Human	8	Faeces	Metamonada	Giardia duodenalis	21.7	AII	Negative	–
CNM122	0313/19	Human	5	Faeces	Metamonada	Giardia duodenalis	29.7	BIV	Negative	–
CNM124	0321/19	Human	3	Faeces	Metamonada	Giardia duodenalis	30.3	AII	Negative	–
CNM125	0325/19	Human	4	Faeces	Metamonada	Giardia duodenalis	22.6	BIV	Negative	–
CNM126	0338/19	Human	4	Faeces	Metamonada	Giardia duodenalis	32.5	BIII	Negative	–
CNM127	0404/19	Human	5	Faeces	Metamonada	Giardia duodenalis	21.5	AII	Negative	–
CNM128	0405/19	Human	6	Faeces	Metamonada	Giardia duodenalis	23.8	BIV	Negative	–
CNM129	0410/19	Human	36	Faeces	Metamonada	Giardia duodenalis	28.9	BIV	Negative	–
CNM130	0413/19	Human	3	Faeces	Metamonada	Giardia duodenalis	24.6	BIV	Negative	–
CNM131	0416/19	Human	53	Faeces	Metamonada	Giardia duodenalis	26.4	BIII	Negative	–
CNM134	0435/19	Human	57	Faeces	Metamonada	Giardia duodenalis	23.9	BIII	Negative	–
CNM135	0442/19	Human	5	Faeces	Metamonada	Giardia duodenalis	27.3	BIV	Negative	–
CNM137	0491/19	Human	3	Faeces	Metamonada	Giardia duodenalis	30.2	AII	Negative	–
CNM139	0511/19	Human	5	Faeces	Metamonada	Giardia duodenalis	30.9	BIV	Negative	–
CNM140	0526/19	Human	28	Faeces	Metamonada	Giardia duodenalis	25.1	BIV	Negative	–
CNM141	0527/19	Human	2	Faeces	Metamonada	Giardia duodenalis	22.4	BIV	Negative	–
CNM142	AS 50a	Human	2	Faeces	Metamonada	Giardia duodenalis	Unknown	Unknown	Negative	–
CNM143	AS 50b	Human	2	Faeces	Metamonada	Giardia duodenalis	Unknown	Unknown	Negative	–
CNM144	0558/19	Human	19	Faeces	Metamonada	Giardia duodenalis	22.1	BIII	Negative	–
CNM145	0598/19	Human	1	Faeces	Metamonada	Giardia duodenalis	21.2	BIV	Negative	–
CNM146	0621/19	Human	1	Faeces	Metamonada	Giardia duodenalis	21.5	BIV	Negative	–
CNM147	0657/19	Human	16	Faeces	Metamonada	Giardia duodenalis	26.8	BIV	Negative	–
CNM148	0673/19	Human	64	Faeces	Metamonada	Giardia duodenalis	16.5	AII	Negative	–
CNM149	0688/19	Human	1	Faeces	Metamonada	Giardia duodenalis	18.2	BIV	Negative	–
CNM150	0702/19	Human	2	Faeces	Metamonada	Giardia duodenalis	22.7	BIV	Negative	–
CNM151	0719/19	Human	3	Faeces	Metamonada	Giardia duodenalis	27.2	AII	Negative	–
CNM152	0720/19	Human	44	Faeces	Metamonada	Giardia duodenalis	26.5	BIV	Negative	–
CNM153	0744/19	Human	10	Faeces	Metamonada	Giardia duodenalis	23.5	BIV	Negative	–
CNM154	0768/19	Human	1	Faeces	Metamonada	Giardia duodenalis	26.8	BIV	Negative	–
CNM155	0769/19	Human	2	Faeces	Metamonada	Giardia duodenalis	23.1	AII	Negative	–
CNM156	AS 55	Human	1	Faeces	Metamonada	Giardia duodenalis	Unknown	Unknown	Negative	–
CNM157	0783/19	Human	44	Faeces	Metamonada	Giardia duodenalis	22.9	BIV	Negative	–
CNM158	0809/19	Human	8	Faeces	Metamonada	Giardia duodenalis	22.9	AII	Negative	–
CNM159	0814/19	Human	23	Faeces	Metamonada	Giardia duodenalis	24.3	BIII+BIV	Negative	–
CNM160	0822/19	Human	1	Faeces	Metamonada	Giardia duodenalis	25.1	BIV	Negative	–
CNM161	0827/19	Human	5	Faeces	Metamonada	Giardia duodenalis	22.7	AII	Negative	–
CNM162	0846/19	Human	3	Faeces	Metamonada	Giardia duodenalis	27.3	BIV	Negative	–
CNM163	0851/19	Human	8	Faeces	Metamonada	Giardia duodenalis	32.7	BIV	Negative	–
CNM164	0856/19	Human	7	Faeces	Metamonada	Giardia duodenalis	28.8	BIV	Negative	–
CNM165	0866/19	Human	8	Faeces	Metamonada	Giardia duodenalis	24.6	BIV	Negative	–
CNM166	0871/19	Human	29	Faeces	Metamonada	Giardia duodenalis	30.8	BIII	Negative	–
CNM167	0872/19	Human	41	Faeces	Metamonada	Giardia duodenalis	30.8	BIII	Negative	–
CNM168	AS 60	Human	NA	Faeces	Metamonada	Giardia duodenalis	Unknown	Unknown	Positive	35.8
CNM169	AS 70	Human	16	Faeces	Metamonada	Giardia duodenalis	Unknown	Unknown	Negative	–
CNM170	AS 71	Human	3	Faeces	Metamonada	Giardia duodenalis	Unknown	Unknown	Negative	–
CNM171	AS 78	Human	NA	Faeces	Metamonada	Giardia duodenalis	Unknown	Unknown	Negative	–
CNM172	AS 79	Human	8	Faeces	Metamonada	Giardia duodenalis	Unknown	Unknown	Negative	–
CNM173	AS 80	Human	12	Faeces	Metamonada	Giardia duodenalis	Unknown	Unknown	Negative	–
CNM174	AS 85	Human	9	Faeces	Metamonada	Giardia duodenalis	Unknown	Unknown	Negative	–
CNM175	AS 94	Human	3	Faeces	Metamonada	Giardia duodenalis	Unknown	Unknown	Negative	–
CNM176	AS 106	Human	1	Faeces	Metamonada	Giardia duodenalis	Unknown	Unknown	Negative	–
CNM177	AS 111	Human	1	Faeces	Metamonada	Giardia duodenalis	Unknown	Unknown	Negative	–
CNM178	AS 117	Human	59	Faeces	Metamonada	Giardia duodenalis	Unknown	Unknown	Negative	–
CNM179	AS 132	Human	NA	Faeces	Metamonada	Giardia duodenalis	Unknown	Unknown	Negative	–
CNM180	AS 172	Human	16	Faeces	Metamonada	Giardia duodenalis	Unknown	Unknown	Negative	–
CNM181	AS 176a	Human	6	Faeces	Metamonada	Giardia duodenalis	Unknown	Unknown	Negative	–
CNM182	1014/19	Human	NA	Faeces	Metamonada	Giardia duodenalis	26.3	BIV	Negative	–
CNM183	AS 178	Human	21	Faeces	Metamonada	Giardia duodenalis	Unknown	Unknown	Negative	–
CNM184	1032/19	Human	NA	Faeces	Metamonada	Giardia duodenalis	29.8	BIII	Negative	–
CNM185	1039/19	Human	NA	Faeces	Metamonada	Giardia duodenalis	27.5	BIV	Positive	36.3–37.6
CNM186	AS 180	Human	1	Faeces	Metamonada	Giardia duodenalis	Unknown	Unknown	Negative	–
CNM187	1124/19	Human	NA	Faeces	Metamonada	Giardia duodenalis	25.1	BIII+BIV	Negative	–
CNM188	1170/19	Human	NA	Faeces	Metamonada	Giardia duodenalis	17.5	AII	Negative	–
CNM189	1185/19	Human	NA	Faeces	Metamonada	Giardia duodenalis	16.4	AII	Negative	–
CNM190	1200/19	Human	NA	Faeces	Metamonada	Giardia duodenalis	23.7	BIV	Negative	–
CNM191	1201/19	Human	NA	Faeces	Metamonada	Giardia duodenalis	19.2	BIV	Negative	–
CNM192	0426/18	Human	25	Faeces	Metamonada	Giardia duodenalis	31.3	Unknown	Negative	–
CNM193	AS 245	Human	NA	Faeces	Metamonada	Giardia duodenalis	Unknown	Unknown	Negative	–
CNM195	1512/18	Human	48	Faeces	Metamonada	Giardia duodenalis	31.3	Unknown	Negative	–
CNM198	0153/19	Human	2	Faeces	Metamonada	Giardia duodenalis	32.7	Unknown	Negative	–
CNM199	0849/19	Human	2	Faeces	Metamonada	Giardia duodenalis	32.0	Unknown	Negative	–
CNM200	AS 282a	Human	14	Faeces	Metamonada	Giardia duodenalis	Unknown	Unknown	Negative	–
CNM203	1107/18	Human	7	Faeces	Metamonada	Giardia duodenalis	33.3	Unknown	Negative	–
CNM205	1514/18	Human	2	Faeces	Metamonada	Giardia duodenalis	33.2	Unknown	Negative	–
CNM207	0493/18	Human	10	Faeces	Metamonada	Giardia duodenalis	34.3	Unknown	Negative	–
CNM209	1496/18	Human	4	Faeces	Metamonada	Giardia duodenalis	34.0	Unknown	Positive	35.2–34.3
CNM211	0490/19	Human	12	Faeces	Metamonada	Giardia duodenalis	34.1	Unknown	Negative	–
CNM213	1469/18	Human	3	Faeces	Metamonada	Giardia duodenalis	35.0	Unknown	Negative	–
CNM214	1474/18	Human	18	Faeces	Metamonada	Giardia duodenalis	35.3	Unknown	Negative	–
CNM215	AS 330	Human	28	Faeces	Metamonada	Giardia duodenalis	Unknown	Unknown	Negative	–
CNM217	0468/18	Human	5	Faeces	Metamonada	Giardia duodenalis	36.1	Unknown	Negative	–
CNM225	A333/14	Dog	–	Faeces	Metamonada	Giardia duodenalis	Unknown	C	Negative	–
CNM226	A327/14	Dog	–	Faeces	Metamonada	Giardia duodenalis	Unknown	C	Negative	–
CNM227	A107/14	Dog	–	Faeces	Metamonada	Giardia duodenalis	Unknown	C	Positive	32.7
CNM228	A88/14	Cat	–	Faeces	Metamonada	Giardia duodenalis	Unknown	F	Negative	–
CNM229	A345/14	Cat	–	Faeces	Metamonada	Giardia duodenalis	Unknown	F	Positive	35.7–36.2–38.2
CNM433	753-19	Human	NA	Faeces	Amoebozoa	Entamoeba histolytica	Unknown	‒	Negative	–
CNM435	983-19	Human	NA	Faeces	Amoebozoa	Entamoeba histolytica	Unknown	‒	Negative	–
CNM436	998-19	Human	NA	Faeces	Amoebozoa	Entamoeba histolytica	Unknown	‒	Negative	–
CNM437	1002-19	Human	NA	Faeces	Amoebozoa	Entamoeba histolytica	Unknown	‒	Negative	–
CNM438	1003-19	Human	NA	Faeces	Amoebozoa	Entamoeba histolytica	Unknown	‒	Negative	–
CNM439	1007-19	Human	NA	Faeces	Amoebozoa	Entamoeba histolytica	Unknown	‒	Negative	–
CNM440	1027-19	Human	NA	Faeces	Amoebozoa	Entamoeba histolytica	Unknown	‒	Negative	–
CNM441	1042-19	Human	NA	Faeces	Amoebozoa	Entamoeba histolytica	Unknown	‒	Negative	–
CNM442	1066-19	Human	NA	Faeces	Amoebozoa	Entamoeba histolytica	Unknown	‒	Negative	–
CNM443	1067-19	Human	NA	Faeces	Amoebozoa	Entamoeba histolytica	Unknown	‒	Negative	–
CNM444	1068-19	Human	NA	Faeces	Amoebozoa	Entamoeba histolytica	Unknown	‒	Negative	–
CNM445	1069-19	Human	NA	Faeces	Amoebozoa	Entamoeba histolytica	Unknown	‒	Negative	–
CNM446	1070-19	Human	NA	Faeces	Amoebozoa	Entamoeba histolytica	Unknown	‒	Negative	–
CNM447	1078-19	Human	NA	Faeces	Amoebozoa	Entamoeba histolytica	Unknown	‒	Negative	–
CNM448	1079-19	Human	NA	Faeces	Amoebozoa	Entamoeba histolytica	Unknown	‒	Negative	–
CNM449	1083-19	Human	NA	Faeces	Amoebozoa	Entamoeba histolytica	Unknown	‒	Negative	–
CNM450	1146-19	Human	NA	Faeces	Amoebozoa	Entamoeba histolytica	Unknown	‒	Negative	–
CNM451	1147-19	Human	NA	Faeces	Amoebozoa	Entamoeba histolytica	Unknown	‒	Negative	–
CNM452	1258-19	Human	NA	Faeces	Amoebozoa	Entamoeba histolytica	Unknown	‒	Negative	–
CNM453	1294-19	Human	NA	Faeces	Amoebozoa	Entamoeba histolytica	Unknown	‒	Negative	–
CNM454	1295-19	Human	NA	Faeces	Amoebozoa	Entamoeba histolytica	Unknown	‒	Negative	–
CNM455	1403-19	Human	NA	Faeces	Amoebozoa	Entamoeba histolytica	Unknown	‒	Negative	–
CNM456	1462-19	Human	NA	Faeces	Amoebozoa	Entamoeba histolytica	Unknown	‒	Negative	–
CNM457	1490-19	Human	NA	Faeces	Amoebozoa	Entamoeba histolytica	Unknown	‒	Negative	–
CNM458	1209-19	Human	NA	Faeces	Amoebozoa	Entamoeba histolytica	Unknown	‒	Negative	–
CNM13	280-19	Human	NA	Faeces	Amoebozoa	Entamoeba dispar	Unknown	–	Negative	–
CNM14	284-19	Human	NA	Faeces	Amoebozoa	Entamoeba dispar	Unknown	–	Negative	–
CNM15	879-19	Human	NA	Faeces	Amoebozoa	Entamoeba dispar	Unknown	–	Negative	–
CNM16	918-19	Human	NA	Faeces	Amoebozoa	Entamoeba dispar	Unknown	–	Negative	–
CNM17	1013-19	Human	NA	Faeces	Amoebozoa	Entamoeba dispar	Unknown	–	Negative	–
CNM18	1020-19	Human	NA	Faeces	Amoebozoa	Entamoeba dispar	Unknown	–	Negative	–
CNM19	1051-19	Human	NA	Faeces	Amoebozoa	Entamoeba dispar	Unknown	–	Negative	–
CNM20	1054-19	Human	NA	Faeces	Amoebozoa	Entamoeba dispar	Unknown	–	Negative	–
CNM21	1058-19	Human	NA	Faeces	Amoebozoa	Entamoeba dispar	Unknown	–	Positive	32.6
CNM22	1141-19	Human	NA	Faeces	Amoebozoa	Entamoeba dispar	Unknown	–	Negative	–
CNM23	1142-19	Human	NA	Faeces	Amoebozoa	Entamoeba dispar	Unknown	–	Negative	–
CNM378	4312	Human	NA	Faeces	Metamonada	Dientamoeba fragilis	31.2	‒	Negative	–
CNM379	8415	Human	NA	Faeces	Metamonada	Dientamoeba fragilis	35.0	‒	Negative	–
CNM380	8654	Human	NA	Faeces	Metamonada	Dientamoeba fragilis	29.5	‒	Negative	–
CNM384	7446	Human	NA	Faeces	Metamonada	Dientamoeba fragilis	29.9	‒	Negative	–
CNM386	5307	Human	NA	Faeces	Metamonada	Dientamoeba fragilis	36.7	‒	Negative	–
CNM387	8895	Human	NA	Faeces	Metamonada	Dientamoeba fragilis	Unknown	‒	Negative	–
CNM388	9239	Human	NA	Faeces	Metamonada	Dientamoeba fragilis	Unknown	‒	Negative	–
CNM389	2232	Human	NA	Faeces	Metamonada	Dientamoeba fragilis	30.2	‒	Negative	–
CNM390	7205	Human	NA	Faeces	Metamonada	Dientamoeba fragilis	41.1	‒	Negative	–
CNM391	7481	Human	NA	Faeces	Metamonada	Dientamoeba fragilis	33.4	‒	Negative	–
CNM392	5946	Human	NA	Faeces	Metamonada	Dientamoeba fragilis	22.2	‒	Negative	–
CNM394	6316	Human	NA	Faeces	Metamonada	Dientamoeba fragilis	30.4	‒	Negative	–
CNM396	6230	Human	NA	Faeces	Metamonada	Dientamoeba fragilis	33.5	‒	Negative	–
CNM397	6985	Human	NA	Faeces	Metamonada	Dientamoeba fragilis	39.9	‒	Negative	–
CNM398	6335	Human	NA	Faeces	Metamonada	Dientamoeba fragilis	27.4	‒	Positive	25.3
CNM399	7312	Human	NA	Faeces	Metamonada	Dientamoeba fragilis	25.4	‒	Negative	–
CNM400	5802	Human	NA	Faeces	Metamonada	Dientamoeba fragilis	24.3	‒	Negative	–
CNM401	1138	Human	NA	Faeces	Metamonada	Dientamoeba fragilis	39.5	‒	Negative	–
CNM403	7189	Human	NA	Faeces	Metamonada	Dientamoeba fragilis	26.1	‒	Negative	–
CNM404	7190	Human	NA	Faeces	Metamonada	Dientamoeba fragilis	38.9	‒	Negative	–
CNM405	4237	Human	NA	Faeces	Metamonada	Dientamoeba fragilis	21.4	‒	Negative	–
CNM406	8186	Human	NA	Faeces	Metamonada	Dientamoeba fragilis	29.2	‒	Negative	–
CNM410	1480	Human	NA	Faeces	Metamonada	Dientamoeba fragilis	28.2	‒	Negative	–
CNM412	1828	Human	NA	Faeces	Metamonada	Dientamoeba fragilis	26.3	‒	Negative	–
CNM413	1733	Human	NA	Faeces	Metamonada	Dientamoeba fragilis	28.2	‒	Negative	–
CNM415	883	Human	NA	Faeces	Metamonada	Dientamoeba fragilis	36.2	‒	Negative	–
CNM417	5238	Human	NA	Faeces	Metamonada	Dientamoeba fragilis	28.3	‒	Negative	–
CNM418	5833	Human	NA	Faeces	Metamonada	Dientamoeba fragilis	29.0	‒	Negative	–
CNM419	5986	Human	NA	Faeces	Metamonada	Dientamoeba fragilis	36.3	‒	Negative	–
CNM420	4543	Human	NA	Faeces	Metamonada	Dientamoeba fragilis	25.5	‒	Negative	–
CNM423	4954	Human	NA	Faeces	Metamonada	Dientamoeba fragilis	32.1	‒	Negative	–
CNM424	8121	Human	NA	Faeces	Metamonada	Dientamoeba fragilis	32.2	‒	Negative	–
CNM425	9403	Human	NA	Faeces	Metamonada	Dientamoeba fragilis	38.1	‒	Negative	–
CNM426	7800	Human	NA	Faeces	Metamonada	Dientamoeba fragilis	38.1	‒	Negative	–
CNM427	3437	Human	NA	Faeces	Metamonada	Dientamoeba fragilis	34.3	‒	Negative	–
CNM429	2058	Human	NA	Faeces	Metamonada	Dientamoeba fragilis	35.0	‒	Negative	–
CNM430	6483	Human	NA	Faeces	Metamonada	Dientamoeba fragilis	30.0	‒	Negative	–
CNM459	SUJ5	Human	NA	Faeces	Heterokonta	Blastocystis sp.	Unknown	ST1	Negative	–
CNM460	SUJ11	Human	NA	Faeces	Heterokonta	Blastocystis sp.	Unknown	ST1	Negative	–
CNM461	SUJ12	Human	NA	Faeces	Heterokonta	Blastocystis sp.	Unknown	ST1	Negative	–
CNM462	SUJ15	Human	NA	Faeces	Heterokonta	Blastocystis sp.	Unknown	ST1	Negative	–
CNM464	PT19	Non-human primate	–	Faeces	Heterokonta	Blastocystis sp.	Unknown	ST1	Negative	–
CNM465	PT24	Non-human primate	–	Faeces	Heterokonta	Blastocystis sp.	Unknown	ST1	Negative	–
CNM466	PT27	Non-human primate	–	Faeces	Heterokonta	Blastocystis sp.	Unknown	ST1	Negative	–
CNM467	PT47	Non-human primate	–	Faeces	Heterokonta	Blastocystis sp.	Unknown	ST1	Negative	–
CNM468	PT78	Non-human primate	–	Faeces	Heterokonta	Blastocystis sp.	Unknown	ST1	Negative	–
CNM469	SUJ14	Human	NA	Faeces	Heterokonta	Blastocystis sp.	Unknown	ST2	Negative	–
CNM470	PT33	Non-human primate	–	Faeces	Heterokonta	Blastocystis sp.	Unknown	ST2	Negative	–
CNM471	PT50	Non-human primate	–	Faeces	Heterokonta	Blastocystis sp.	Unknown	ST2	Negative	–
CNM473	PT59	Non-human primate	–	Faeces	Heterokonta	Blastocystis sp.	Unknown	ST2	Negative	–
CNM474	PT63	Non-human primate	–	Faeces	Heterokonta	Blastocystis sp.	Unknown	ST2	Negative	–
CNM475	PT66	Non-human primate	–	Faeces	Heterokonta	Blastocystis sp.	Unknown	ST2	Negative	–
CNM476	PT71	Non-human primate	–	Faeces	Heterokonta	Blastocystis sp.	Unknown	ST2	Negative	–
CNM477	PT40	Non-human primate	–	Faeces	Heterokonta	Blastocystis sp.	Unknown	ST3	Negative	–
CNM478	PT49	Non-human primate	–	Faeces	Heterokonta	Blastocystis sp.	Unknown	ST3	Negative	–
CNM479	PT54	Non-human primate	–	Faeces	Heterokonta	Blastocystis sp.	Unknown	ST3	Negative	–
CNM480	PT 57	Non-human primate	–	Faeces	Heterokonta	Blastocystis sp.	Unknown	ST3	Negative	–
CNM481	PT79	Non-human primate	–	Faeces	Heterokonta	Blastocystis sp.	Unknown	ST3	Negative	–
CNM482	PT80	Non-human primate	–	Faeces	Heterokonta	Blastocystis sp.	Unknown	ST3	Negative	–
CNM484	PT135	Non-human primate	–	Faeces	Heterokonta	Blastocystis sp.	Unknown	ST3	Negative	–
CNM485	PT203	Non-human primate	–	Faeces	Heterokonta	Blastocystis sp.	Unknown	ST3	Negative	–
CNM486	PT212	Non-human primate	–	Faeces	Heterokonta	Blastocystis sp.	Unknown	ST3	Negative	–
CNM487	SUJ4	Human	43	Faeces	Heterokonta	Blastocystis sp.	Unknown	ST4	Negative	–
CNM488	SUJ8	Human	38	Faeces	Heterokonta	Blastocystis sp.	Unknown	ST4	Negative	–
CNM489	SUJ16	Human	53	Faeces	Heterokonta	Blastocystis sp.	Unknown	ST4	Negative	–
CNM490	SUJ24	Human	23	Faeces	Heterokonta	Blastocystis sp.	Unknown	ST4	Negative	–
CNM491	PT94	Non-human primate	–	Faeces	Heterokonta	Blastocystis sp.	Unknown	ST4	Negative	–
CNM492	PT115	Non-human primate	–	Faeces	Heterokonta	Blastocystis sp.	Unknown	ST4	Negative	–
CNM493	PT120	Non-human primate	–	Faeces	Heterokonta	Blastocystis sp.	Unknown	ST4	Negative	–
CNM494	PT42	Non-human primate	–	Faeces	Heterokonta	Blastocystis sp.	Unknown	ST5	Negative	–
CNM496	PT51	Non-human primate	–	Faeces	Heterokonta	Blastocystis sp.	Unknown	ST5	Negative	–
CNM497	PT58	Non-human primate	–	Faeces	Heterokonta	Blastocystis sp.	Unknown	ST5	Negative	–
CNM498	PT74	Non-human primate	–	Faeces	Heterokonta	Blastocystis sp.	Unknown	ST5	Negative	–
CNM499	PT81	Non-human primate	–	Faeces	Heterokonta	Blastocystis sp.	Unknown	ST5	Negative	–
CNM500	PT82	Non-human primate	–	Faeces	Heterokonta	Blastocystis sp.	Unknown	ST5	Negative	–
CNM501	PT97	Non-human primate	–	Faeces	Heterokonta	Blastocystis sp.	Unknown	ST8	Negative	–
CNM502	PT107	Non-human primate	–	Faeces	Heterokonta	Blastocystis sp.	Unknown	ST8	Negative	–
CNM503	PT204	Non-human primate	–	Faeces	Heterokonta	Blastocystis sp.	Unknown	ST8	Negative	–
CNM504	PT221	Non-human primate	–	Faeces	Heterokonta	Blastocystis sp.	Unknown	ST8	Negative	–
CNM510	–	Human	NA	Faeces	Apicomplexa	Isospora belli	–	–	Negative	–
CNM554	–	–	–	Culture	Apicomplexa	Babesia divergens	–	–	Negative	–
CNM555	–	Ratón	–	Culture	Apicomplexa	Toxoplasma gondii	–	–	Negative	–
CNM556	–	Culture	–	Culture	Apicomplexa	Toxoplasma gondii	–	–	Negative	–
CNM557	–	Culture	–	Culture	Apicomplexa	Neospora caninum	–	–	Negative	–
CNM558	–	Ovine	–	Culture	Apicomplexa	Sarcocystis gigantea	–	–	Negative	–
CNM559	–	Culture	–	Culture	Apicomplexa	Sarcocystis cruzi	–	–	Negative	–
CNM560	–	Fox	–	Culture	Apicomplexa	Sarcocystis arctica	–	–	Negative	–
CNM561	–	Culture	–	Culture	Apicomplexa	Besnoitia besnoiti	–	–	Negative	–
CNM562	–	Bovine	–	Culture	Apicomplexa	Besnoitia besnoiti	–	–	Negative	–
CNM47	201852968	Human	NA	Blood	Apicomplexa	Plasmodium falciparum	Unknown	–	Negative	–
CNM60	201850211	Human	NA	Blood	Apicomplexa	Plasmodium malariae	Unknown	–	Negative	–
CNM61	201852832	Human	NA	Blood	Apicomplexa	Plasmodium ovale	Unknown	–	Negative	–
CNM65	201851640	Human	NA	Blood	Apicomplexa	Plasmodium vivax	Unknown	–	Negative	–
CNM68	L-100	–	–	Culture	Euglenozoa	Leishmania aethiopica	Unknown	–	Negative	–
CNM69	DD8	–	–	Culture	Euglenozoa	Leishmania donovani	Unknown	–	Negative	–
CNM70	5ASKH	–	–	Culture	Euglenozoa	Leishmania major	Unknown	–	Negative	–
CNM71	K27	–	–	Culture	Euglenozoa	Leishmania tropica	Unknown	–	Negative	–
CNM72	PB75	–	–	Culture	Euglenozoa	Leishmania infantum	Unknown	–	Negative	–
CNM73	M2904	–	–	Culture	Euglenozoa	Leishmania braziliensis	Unknown	–	Negative	–
CNM74	M378	–	–	Culture	Euglenozoa	Leishmania mexicana	Unknown	–	Negative	–
CNM75	PH8	–	–	Culture	Euglenozoa	Leishmania amazonenesis	Unknown	–	Negative	–
CNM549	PT239	Non-human primate	–	Faeces	Microsporidia	Enterocytozoon bieneusi	–	Type IV	Negative	–
CNM550	PT444	Non-human primate	–	Faeces	Microsporidia	Enterocytozoon bieneusi	–	CM18	Negative	–
CNM551	PT483	Non-human primate	–	Faeces	Microsporidia	Enterocytozoon bieneusi	–	CM18	Negative	–
CNM552	G18	Human	11	Faeces	Microsporidia	Enterocytozoon bieneusi	–	Type IV	Negative	–
CNM553	–	–	–	Adult worm	Nematoda	Trichuris muris	–	–	Negative	–
CNM505	–	–	–	Adult worm	Nematoda	Anisakis simplex	–	–	Negative	–
CNM506	–	–	–	Adult worm	Nematoda	Mansonella perstans	–	–	Negative	–
CNM507	–	–	–	Adult worm	Nematoda	Oncocercha volvulus	–	–	Negative	–
CNM508	–	–	–	Adult worm	Nematoda	Dirofilaria repens	–	–	Negative	–
CNM509	–	–	–	Adult worm	Nematoda	Loa Loa	–	–	Negative	–

## Sheet: VIASURE D. fragilis
Tube ID	Sample ID	Host	Age (years)	Original sample	Phylum	Parasite species	CT value in qPCR	Genotype	VIASURE D. fragilis Real-Time PCR results	CT value in qPCR
CNM246	0179/18	Human	NA	Faeces	Apicomplexa	Cryptosporidium parvum	Unknown	IIdA29G1	Negative	–
CNM247	0180/18	Human	NA	Faeces	Apicomplexa	Cryptosporidium parvum	Unknown	IIdA22G2R1	Negative	–
CNM248	0366/18	Human	1	Faeces	Apicomplexa	Cryptosporidium parvum	Unknown	IIdA26G1	Negative	–
CNM249	0367/18	Human	27	Faeces	Apicomplexa	Cryptosporidium parvum	Unknown	IIcA5G3R2	Negative	–
CNM251	0436/18	Human	1	Faeces	Apicomplexa	Cryptosporidium hominis	Unknown	IbA12G3R2	Negative	–
CNM252	0579/18	Human	37	Faeces	Apicomplexa	Cryptosporidium hominis	Unknown	IaA12R1	Negative	–
CNM255	0737/18	Human	NA	Faeces	Apicomplexa	Cryptosporidium parvum	Unknown	IIdA23G1	Negative	–
CNM256	0738/18	Human	NA	Faeces	Apicomplexa	Cryptosporidium parvum	Unknown	IIdA23G1R1	Negative	–
CNM258	0927/18	Human	1	Faeces	Apicomplexa	Cryptosporidium parvum	Unknown	IIaA19G4R1	Negative	–
CNM260	0929/18	Human	2	Faeces	Apicomplexa	Cryptosporidium parvum	Unknown	IIaA15G2R1	Negative	–
CNM261	0930/18	Human	2	Faeces	Apicomplexa	Cryptosporidium parvum	Unknown	IIdA18G1	Negative	–
CNM262	0932/18	Human	5	Faeces	Apicomplexa	Cryptosporidium hominis	Unknown	IbA12G3R2	Negative	–
CNM263	0933/18	Human	2	Faeces	Apicomplexa	Cryptosporidium hominis	Unknown	IbA12G3R2	Negative	–
CNM266	1040/18	Human	1	Faeces	Apicomplexa	Cryptosporidium parvum	Unknown	IIdA22G1R1	Negative	–
CNM269	1286/18	Human	2	Faeces	Apicomplexa	Cryptosporidium hominis	Unknown	IeA11G3T3	Negative	–
CNM270	0172/19	Human	7	Faeces	Apicomplexa	Cryptosporidium parvum	Unknown	IIdA17G1R1	Negative	–
CNM272	0236/19	Human	1	Faeces	Apicomplexa	Cryptosporidium hominis	Unknown	IeA11G3T3	Negative	–
CNM273	0239/19	Human	23	Faeces	Apicomplexa	Cryptosporidium parvum	Unknown	IIaA15G2R1	Negative	–
CNM274	0290/19	Human	2	Faeces	Apicomplexa	Cryptosporidium parvum	Unknown	IIaA17G2R1	Negative	–
CNM275	0304/19	Human	11	Faeces	Apicomplexa	Cryptosporidium parvum	Unknown	IIaA15G2R1	Negative	–
CNM276	0406/19	Human	3	Faeces	Apicomplexa	Cryptosporidium parvum	Unknown	IIaA17G2R1	Negative	–
CNM277	0522/19	Human	7	Faeces	Apicomplexa	Cryptosporidium parvum	Unknown	IIaA15G2R1	Positive	34.6
CNM282	1410/18	Human	8	Faeces	Apicomplexa	Cryptosporidium hominis	Unknown	IbA10G2	Positive	34.3
CNM283	1411/18	Human	2	Faeces	Apicomplexa	Cryptosporidium hominis	Unknown	IbA10G2	Negative	–
CNM284	1414/18	Human	1	Faeces	Apicomplexa	Cryptosporidium hominis	Unknown	IbA10G2	Negative	–
CNM285	1415/18	Human	3	Faeces	Apicomplexa	Cryptosporidium hominis	Unknown	IbA10G2	Negative	–
CNM286	1416/18	Human	1	Faeces	Apicomplexa	Cryptosporidium hominis	Unknown	IbA10G2	Negative	–
CNM287	1417/18	Human	10	Faeces	Apicomplexa	Cryptosporidium hominis	Unknown	IbA10G2	Negative	–
CNM288	1418/18	Human	4	Faeces	Apicomplexa	Cryptosporidium hominis	Unknown	IbA10G2	Negative	–
CNM289	1419/18	Human	2	Faeces	Apicomplexa	Cryptosporidium hominis	Unknown	IbA10G2	Negative	–
CNM291	1421/18	Human	6	Faeces	Apicomplexa	Cryptosporidium hominis	Unknown	IbA10G2	Negative	–
CNM299	1534/18	Human	2	Faeces	Apicomplexa	Cryptosporidium hominis	Unknown	IbA10G2	Negative	–
CNM300	1656/18	Human	2	Faeces	Apicomplexa	Cryptosporidium hominis	Unknown	IbA10G2	Negative	–
CNM301	0152/19	Human	2	Faeces	Apicomplexa	Cryptosporidium hominis	Unknown	IbA10G2	Negative	–
CNM302	0156/19	Human	5	Faeces	Apicomplexa	Cryptosporidium hominis	Unknown	IbA10G2	Negative	–
CNM303	0159/19	Human	4	Faeces	Apicomplexa	Cryptosporidium hominis	Unknown	IbA10G2	Positive	33.3
CNM304	0161/19	Human	4	Faeces	Apicomplexa	Cryptosporidium hominis	Unknown	IbA10G2	Negative	–
CNM305	0163/19	Human	1	Faeces	Apicomplexa	Cryptosporidium hominis	Unknown	IbA10G2	Negative	–
CNM306	0164/19	Human	2	Faeces	Apicomplexa	Cryptosporidium hominis	Unknown	IbA10G2	Negative	–
CNM307	0166/19	Human	1	Faeces	Apicomplexa	Cryptosporidium hominis	Unknown	IbA10G2	Negative	–
CNM308	0170/19	Human	1	Faeces	Apicomplexa	Cryptosporidium hominis	Unknown	IbA10G2	Negative	–
CNM309	0171/19	Human	4	Faeces	Apicomplexa	Cryptosporidium hominis	Unknown	IbA10G2	Negative	–
CNM310	0174/19	Human	6	Faeces	Apicomplexa	Cryptosporidium hominis	Unknown	IbA10G2	Negative	–
CNM311	0175/19	Human	3	Faeces	Apicomplexa	Cryptosporidium hominis	Unknown	IbA10G2	Negative	–
CNM312	0176/19	Human	1	Faeces	Apicomplexa	Cryptosporidium hominis	Unknown	IbA10G2	Negative	–
CNM314	0178/19	Human	1	Faeces	Apicomplexa	Cryptosporidium hominis	Unknown	IbA10G2	Negative	–
CNM315	0179/19	Human	1	Faeces	Apicomplexa	Cryptosporidium hominis	Unknown	IbA10G2	Negative	–
CNM318	0182/19	Human	2	Faeces	Apicomplexa	Cryptosporidium hominis	Unknown	IbA10G2	Negative	–
CNM319	0183/19	Human	2	Faeces	Apicomplexa	Cryptosporidium hominis	Unknown	IbA10G2	Negative	–
CNM320	0184/19	Human	5	Faeces	Apicomplexa	Cryptosporidium hominis	Unknown	IbA10G2	Negative	–
CNM321	0185/19	Human	8	Faeces	Apicomplexa	Cryptosporidium hominis	Unknown	IbA10G2	Positive	30.6
CNM322	0186/19	Human	2	Faeces	Apicomplexa	Cryptosporidium hominis	Unknown	IbA10G2	Negative	–
CNM323	0187/19	Human	1	Faeces	Apicomplexa	Cryptosporidium hominis	Unknown	IbA10G2	Negative	–
CNM324	0188/19	Human	2	Faeces	Apicomplexa	Cryptosporidium hominis	Unknown	IbA10G2	Negative	–
CNM325	0189/19	Human	1	Faeces	Apicomplexa	Cryptosporidium hominis	Unknown	IbA10G2	Negative	–
CNM326	0190/19	Human	5	Faeces	Apicomplexa	Cryptosporidium hominis	Unknown	IbA10G2	Negative	–
CNM327	0209/19	Human	2	Faeces	Apicomplexa	Cryptosporidium hominis	Unknown	IbA10G2	Negative	–
CNM328	0213/19	Human	1	Faeces	Apicomplexa	Cryptosporidium hominis	Unknown	IbA10G2	Negative	–
CNM329	0214/19	Human	2	Faeces	Apicomplexa	Cryptosporidium hominis	Unknown	IbA10G2	Negative	–
CNM330	0217/19	Human	3	Faeces	Apicomplexa	Cryptosporidium hominis	Unknown	IbA10G2	Negative	–
CNM331	0221/19	Human	2	Faeces	Apicomplexa	Cryptosporidium hominis	Unknown	IbA10G2	Negative	–
CNM332	0225/19	Human	2	Faeces	Apicomplexa	Cryptosporidium hominis	Unknown	IbA10G2	Negative	–
CNM333	0226/19	Human	2	Faeces	Apicomplexa	Cryptosporidium hominis	Unknown	IbA10G2	Negative	–
CNM334	0230/19	Human	3	Faeces	Apicomplexa	Cryptosporidium hominis	Unknown	IbA10G2	Negative	–
CNM335	0232/19	Human	3	Faeces	Apicomplexa	Cryptosporidium hominis	Unknown	IbA10G2	Negative	–
CNM336	0235/19	Human	5	Faeces	Apicomplexa	Cryptosporidium hominis	Unknown	IbA10G2	Negative	–
CNM337	0289/19	Human	2	Faeces	Apicomplexa	Cryptosporidium hominis	Unknown	IbA10G2	Negative	–
CNM338	0291/19	Human	1	Faeces	Apicomplexa	Cryptosporidium hominis	Unknown	IbA10G2	Negative	–
CNM339	0292/19	Human	1	Faeces	Apicomplexa	Cryptosporidium hominis	Unknown	IbA10G2	Negative	–
CNM340	0296/19	Human	2	Faeces	Apicomplexa	Cryptosporidium hominis	Unknown	IbA10G2	Negative	–
CNM343	0309/19	Human	3	Faeces	Apicomplexa	Cryptosporidium hominis	Unknown	IbA10G2	Negative	–
CNM344	0314/19	Human	3	Faeces	Apicomplexa	Cryptosporidium hominis	Unknown	IbA10G2	Positive	34.6
CNM345	0315/19	Human	11	Faeces	Apicomplexa	Cryptosporidium hominis	Unknown	IbA10G2	Negative	–
CNM346	0322/19	Human	6	Faeces	Apicomplexa	Cryptosporidium hominis	Unknown	IbA10G2	Negative	–
CNM347	0358/19	Human	4	Faeces	Apicomplexa	Cryptosporidium hominis	Unknown	IbA10G2	Negative	–
CNM349	0412/19	Human	10	Faeces	Apicomplexa	Cryptosporidium hominis	Unknown	IbA10G2	Negative	–
CNM350	0414/19	Human	3	Faeces	Apicomplexa	Cryptosporidium hominis	Unknown	IbA10G2	Negative	–
CNM365	0926/19	Human	1	Faeces	Apicomplexa	Cryptosporidium hominis	Unknown	IbA10G2	Negative	–
CNM366	0974/19	Human	1	Faeces	Apicomplexa	Cryptosporidium hominis	Unknown	IbA10G2	Negative	–
CNM367	1040/19	Human	NA	Faeces	Apicomplexa	Cryptosporidium hominis	Unknown	IbA10G2	Negative	–
CNM369	1064/19	Human	NA	Faeces	Apicomplexa	Cryptosporidium hominis	Unknown	IbA10G2	Negative	–
CNM370	1084/19	Human	NA	Faeces	Apicomplexa	Cryptosporidium hominis	Unknown	IbA10G2	Negative	–
CNM371	1121/19	Human	NA	Faeces	Apicomplexa	Cryptosporidium hominis	Unknown	IbA10G2	Negative	–
CNM372	1135/19	Human	NA	Faeces	Apicomplexa	Cryptosporidium hominis	Unknown	IbA10G2	Negative	–
CNM373	1173/19	Human	NA	Faeces	Apicomplexa	Cryptosporidium hominis	Unknown	IbA10G2	Negative	–
CNM517	288	Human	11	Faeces	Apicomplexa	Cryptosporidium hominis	–	IbA10G2	Positive	22.5–23.5
CNM518	125	Human	6	Faeces	Apicomplexa	Cryptosporidium hominis	–	Unknown	Positive	20.4
CNM525	436	Human	6	Faeces	Apicomplexa	Cryptosporidium hominis	–	Unknown	Positive	20.2
CNM537	L48	Human	6	Faeces	Apicomplexa	Cryptosporidium parvum	–	Unknown	Negative	–
CNM542	A83	Human	6	Faeces	Apicomplexa	Cryptosporidium hominis	–	Unknown	Negative	–
CNM512	17484	Wolf	–	Faeces	Apicomplexa	Cryptosporidium canis	–	Unknown	Negative	–
CNM532	MC138	Human	6	Faeces	Apicomplexa	Cryptosporidium felis	–	Unknown	Negative	–
CNM533	MC144	Human	6	Faeces	Apicomplexa	Cryptosporidium felis	–	Unknown	Negative	–
CNM513	1	Wild boar	–	Faeces	Apicomplexa	Cryptosporidium scrofarum	–	–	Negative	–
CNM514	5	Wild boar	–	Faeces	Apicomplexa	Cryptosporidium scrofarum	–	–	Negative	–
CNM515	58	Cervid	–	Faeces	Apicomplexa	Cryptosporidium ryane	–	Unknown	Negative	–
CNM92	1396/18	Human	66	Faeces	Metamonada	Giardia duodenalis	23.6	AII	Negative	–
CNM93	1397/18	Human	36	Faeces	Metamonada	Giardia duodenalis	26.4	BIV	Negative	–
CNM94	1431/18	Human	1	Faeces	Metamonada	Giardia duodenalis	24.3	BIV	Negative	–
CNM95	1432/18	Human	34	Faeces	Metamonada	Giardia duodenalis	27.4	BIV	Negative	–
CNM96	AS 5	Human	8	Faeces	Metamonada	Giardia duodenalis	Unknown	Unknown	Negative	–
CNM97	1488/18	Human	1	Faeces	Metamonada	Giardia duodenalis	28.0	BIV	Negative	–
CNM98	1500/18	Human	40	Faeces	Metamonada	Giardia duodenalis	27.1	BIV	Negative	–
CNM99	1531/18	Human	3	Faeces	Metamonada	Giardia duodenalis	22.9	Unknown	Negative	–
CNM100	AS 14	Human	8	Faeces	Metamonada	Giardia duodenalis	Unknown	Unknown	Positive	30.5
CNM101	1585/18	Human	58	Faeces	Metamonada	Giardia duodenalis	21.2	BIV	Negative	–
CNM102	1586/18	Human	9	Faeces	Metamonada	Giardia duodenalis	18.2	BIV	Positive	23.6
CNM103	1588/18	Human	28	Faeces	Metamonada	Giardia duodenalis	21.7	BIV	Negative	–
CNM104	1592/18	Human	3	Faeces	Metamonada	Giardia duodenalis	24.2	AII	Positive	31.1
CNM105	1604/18	Human	30	Faeces	Metamonada	Giardia duodenalis	24.5	BIII+BIV	Negative	–
CNM106	AS 31	Human	8	Faeces	Metamonada	Giardia duodenalis	Unknown	Unknown	Negative	–
CNM107	1643/18	Human	75	Faeces	Metamonada	Giardia duodenalis	24.7	AII	Positive	36.3
CNM108	1644/18	Human	8	Faeces	Metamonada	Giardia duodenalis	25.8	BIV	Positive	32.0
CNM109	0003/19	Human	14	Faeces	Metamonada	Giardia duodenalis	25.6	AII	Negative	–
CNM110	0061/19	Human	2	Faeces	Metamonada	Giardia duodenalis	26.8	AII	Negative	–
CNM111	0094/19	Human	13	Faeces	Metamonada	Giardia duodenalis	20.0	BIII	Positive	28.6
CNM112	AS 42	Human	5	Faeces	Metamonada	Giardia duodenalis	Unknown	Unknown	Negative	–
CNM113	0135/19	Human	4	Faeces	Metamonada	Giardia duodenalis	30.9	BIV	Negative	–
CNM114	0149/19	Human	2	Faeces	Metamonada	Giardia duodenalis	28.9	AII	Positive	28.5
CNM115	0160/19	Human	4	Faeces	Metamonada	Giardia duodenalis	37.8	AII	Negative	–
CNM116	0207/19	Human	5	Faeces	Metamonada	Giardia duodenalis	25.9	BIV	Positive	34.3
CNM117	0211/19	Human	5	Faeces	Metamonada	Giardia duodenalis	22.7	BIV	Negative	–
CNM118	0219/19	Human	24	Faeces	Metamonada	Giardia duodenalis	16.9	BIV	Negative	–
CNM119	0223/19	Human	4	Faeces	Metamonada	Giardia duodenalis	20.4	BIV	Positive	34.2
CNM120	0229/19	Human	5	Faeces	Metamonada	Giardia duodenalis	27.1	BIV	Positive	27.4
CNM121	0277/19	Human	8	Faeces	Metamonada	Giardia duodenalis	21.7	AII	Positive	35.6–35.9
CNM122	0313/19	Human	5	Faeces	Metamonada	Giardia duodenalis	29.7	BIV	Positive	35.4
CNM124	0321/19	Human	3	Faeces	Metamonada	Giardia duodenalis	30.3	AII	Negative	–
CNM125	0325/19	Human	4	Faeces	Metamonada	Giardia duodenalis	22.6	BIV	Positive	27.7
CNM126	0338/19	Human	4	Faeces	Metamonada	Giardia duodenalis	32.5	BIII	Positive	27.5
CNM127	0404/19	Human	5	Faeces	Metamonada	Giardia duodenalis	21.5	AII	Negative	–
CNM128	0405/19	Human	6	Faeces	Metamonada	Giardia duodenalis	23.8	BIV	Negative	–
CNM129	0410/19	Human	36	Faeces	Metamonada	Giardia duodenalis	28.9	BIV	Positive	33.8
CNM130	0413/19	Human	3	Faeces	Metamonada	Giardia duodenalis	24.6	BIV	Negative	–
CNM131	0416/19	Human	53	Faeces	Metamonada	Giardia duodenalis	26.4	BIII	Negative	–
CNM134	0435/19	Human	57	Faeces	Metamonada	Giardia duodenalis	23.9	BIII	Negative	–
CNM135	0442/19	Human	5	Faeces	Metamonada	Giardia duodenalis	27.3	BIV	Positive	35.5
CNM137	0491/19	Human	3	Faeces	Metamonada	Giardia duodenalis	30.2	AII	Negative	–
CNM139	0511/19	Human	5	Faeces	Metamonada	Giardia duodenalis	30.9	BIV	Negative	–
CNM140	0526/19	Human	28	Faeces	Metamonada	Giardia duodenalis	25.1	BIV	Negative	–
CNM141	0527/19	Human	2	Faeces	Metamonada	Giardia duodenalis	22.4	BIV	Negative	–
CNM142	AS 50a	Human	2	Faeces	Metamonada	Giardia duodenalis	Unknown	Unknown	Positive	32.1
CNM143	AS 50b	Human	2	Faeces	Metamonada	Giardia duodenalis	Unknown	Unknown	Negative	–
CNM144	0558/19	Human	19	Faeces	Metamonada	Giardia duodenalis	22.1	BIII	Negative	–
CNM145	0598/19	Human	1	Faeces	Metamonada	Giardia duodenalis	21.2	BIV	Negative	–
CNM146	0621/19	Human	1	Faeces	Metamonada	Giardia duodenalis	21.5	BIV	Negative	–
CNM147	0657/19	Human	16	Faeces	Metamonada	Giardia duodenalis	26.8	BIV	Negative	–
CNM148	0673/19	Human	64	Faeces	Metamonada	Giardia duodenalis	16.5	AII	Negative	–
CNM149	0688/19	Human	1	Faeces	Metamonada	Giardia duodenalis	18.2	BIV	Negative	–
CNM150	0702/19	Human	2	Faeces	Metamonada	Giardia duodenalis	22.7	BIV	Positive	26.6
CNM151	0719/19	Human	3	Faeces	Metamonada	Giardia duodenalis	27.2	AII	Positive	22.1
CNM152	0720/19	Human	44	Faeces	Metamonada	Giardia duodenalis	26.5	BIV	Negative	–
CNM153	0744/19	Human	10	Faeces	Metamonada	Giardia duodenalis	23.5	BIV	Negative	–
CNM154	0768/19	Human	1	Faeces	Metamonada	Giardia duodenalis	26.8	BIV	Negative	–
CNM155	0769/19	Human	2	Faeces	Metamonada	Giardia duodenalis	23.1	AII	Negative	–
CNM156	AS 55	Human	1	Faeces	Metamonada	Giardia duodenalis	Unknown	Unknown	Negative	–
CNM157	0783/19	Human	44	Faeces	Metamonada	Giardia duodenalis	22.9	BIV	Negative	–
CNM158	0809/19	Human	8	Faeces	Metamonada	Giardia duodenalis	22.9	AII	Positive	32.3
CNM159	0814/19	Human	23	Faeces	Metamonada	Giardia duodenalis	24.3	BIII+BIV	Negative	–
CNM160	0822/19	Human	1	Faeces	Metamonada	Giardia duodenalis	25.1	BIV	Negative	–
CNM161	0827/19	Human	5	Faeces	Metamonada	Giardia duodenalis	22.7	AII	Negative	–
CNM162	0846/19	Human	3	Faeces	Metamonada	Giardia duodenalis	27.3	BIV	Negative	–
CNM163	0851/19	Human	8	Faeces	Metamonada	Giardia duodenalis	32.7	BIV	Positive	35.7
CNM164	0856/19	Human	7	Faeces	Metamonada	Giardia duodenalis	28.8	BIV	Negative	–
CNM165	0866/19	Human	8	Faeces	Metamonada	Giardia duodenalis	24.6	BIV	Positive	31.4
CNM166	0871/19	Human	29	Faeces	Metamonada	Giardia duodenalis	30.8	BIII	Negative	–
CNM167	0872/19	Human	41	Faeces	Metamonada	Giardia duodenalis	30.8	BIII	Negative	–
CNM168	AS 60	Human	NA	Faeces	Metamonada	Giardia duodenalis	Unknown	Unknown	Negative	–
CNM169	AS 70	Human	16	Faeces	Metamonada	Giardia duodenalis	Unknown	Unknown	Negative	–
CNM170	AS 71	Human	3	Faeces	Metamonada	Giardia duodenalis	Unknown	Unknown	Negative	–
CNM171	AS 78	Human	NA	Faeces	Metamonada	Giardia duodenalis	Unknown	Unknown	Negative	–
CNM172	AS 79	Human	8	Faeces	Metamonada	Giardia duodenalis	Unknown	Unknown	Negative	–
CNM173	AS 80	Human	12	Faeces	Metamonada	Giardia duodenalis	Unknown	Unknown	Negative	–
CNM174	AS 85	Human	9	Faeces	Metamonada	Giardia duodenalis	Unknown	Unknown	Negative	–
CNM175	AS 94	Human	3	Faeces	Metamonada	Giardia duodenalis	Unknown	Unknown	Negative	–
CNM176	AS 106	Human	1	Faeces	Metamonada	Giardia duodenalis	Unknown	Unknown	Negative	–
CNM177	AS 111	Human	1	Faeces	Metamonada	Giardia duodenalis	Unknown	Unknown	Negative	–
CNM178	AS 117	Human	59	Faeces	Metamonada	Giardia duodenalis	Unknown	Unknown	Negative	–
CNM179	AS 132	Human	NA	Faeces	Metamonada	Giardia duodenalis	Unknown	Unknown	Negative	–
CNM180	AS 172	Human	16	Faeces	Metamonada	Giardia duodenalis	Unknown	Unknown	Positive	27.4
CNM181	AS 176a	Human	6	Faeces	Metamonada	Giardia duodenalis	Unknown	Unknown	Positive	34.3
CNM182	1014/19	Human	NA	Faeces	Metamonada	Giardia duodenalis	26.3	BIV	Negative	–
CNM183	AS 178	Human	21	Faeces	Metamonada	Giardia duodenalis	Unknown	Unknown	Positive	32.1
CNM184	1032/19	Human	NA	Faeces	Metamonada	Giardia duodenalis	29.8	BIII	Negative	–
CNM185	1039/19	Human	NA	Faeces	Metamonada	Giardia duodenalis	27.5	BIV	Negative	–
CNM186	AS 180	Human	1	Faeces	Metamonada	Giardia duodenalis	Unknown	Unknown	Positive	34.3
CNM187	1124/19	Human	NA	Faeces	Metamonada	Giardia duodenalis	25.1	BIII+BIV	Negative	–
CNM188	1170/19	Human	NA	Faeces	Metamonada	Giardia duodenalis	17.5	AII	Positive	26.2
CNM189	1185/19	Human	NA	Faeces	Metamonada	Giardia duodenalis	16.4	AII	Negative	–
CNM190	1200/19	Human	NA	Faeces	Metamonada	Giardia duodenalis	23.7	BIV	Positive	37.8–33.4
CNM191	1201/19	Human	NA	Faeces	Metamonada	Giardia duodenalis	19.2	BIV	Positive	18.6
CNM192	0426/18	Human	25	Faeces	Metamonada	Giardia duodenalis	31.3	Unknown	Negative	–
CNM193	AS 245	Human	NA	Faeces	Metamonada	Giardia duodenalis	Unknown	Unknown	Negative	–
CNM195	1512/18	Human	48	Faeces	Metamonada	Giardia duodenalis	31.3	Unknown	Negative	–
CNM198	0153/19	Human	2	Faeces	Metamonada	Giardia duodenalis	32.7	Unknown	Negative	–
CNM199	0849/19	Human	2	Faeces	Metamonada	Giardia duodenalis	32.0	Unknown	Negative	–
CNM200	AS 282a	Human	14	Faeces	Metamonada	Giardia duodenalis	Unknown	Unknown	Negative	–
CNM203	1107/18	Human	7	Faeces	Metamonada	Giardia duodenalis	33.3	Unknown	Positive	22.7
CNM205	1514/18	Human	2	Faeces	Metamonada	Giardia duodenalis	33.2	Unknown	Negative	–
CNM207	0493/18	Human	10	Faeces	Metamonada	Giardia duodenalis	34.3	Unknown	Positive	31.7
CNM209	1496/18	Human	4	Faeces	Metamonada	Giardia duodenalis	34.0	Unknown	Negative	–
CNM211	0490/19	Human	12	Faeces	Metamonada	Giardia duodenalis	34.1	Unknown	Negative	–
CNM213	1469/18	Human	3	Faeces	Metamonada	Giardia duodenalis	35.0	Unknown	Positive	29.9
CNM214	1474/18	Human	18	Faeces	Metamonada	Giardia duodenalis	35.3	Unknown	Positive	36.4
CNM215	AS 330	Human	28	Faeces	Metamonada	Giardia duodenalis	Unknown	Unknown	Negative	–
CNM217	0468/18	Human	5	Faeces	Metamonada	Giardia duodenalis	36.1	Unknown	Positive	30.1–30.7
CNM225	A333/14	Dog	–	Faeces	Metamonada	Giardia duodenalis	Unknown	C	Negative	–
CNM226	A327/14	Dog	–	Faeces	Metamonada	Giardia duodenalis	Unknown	C	Negative	–
CNM227	A107/14	Dog	–	Faeces	Metamonada	Giardia duodenalis	Unknown	C	Negative	–
CNM228	A88/14	Cat	–	Faeces	Metamonada	Giardia duodenalis	Unknown	F	Negative	–
CNM229	A345/14	Cat	–	Faeces	Metamonada	Giardia duodenalis	Unknown	F	Negative	–
CNM433	753-19	Human	NA	Faeces	Amoebozoa	Entamoeba histolytica	Unknown	‒	Negative	–
CNM435	983-19	Human	NA	Faeces	Amoebozoa	Entamoeba histolytica	Unknown	‒	Negative	–
CNM436	998-19	Human	NA	Faeces	Amoebozoa	Entamoeba histolytica	Unknown	‒	Negative	–
CNM437	1002-19	Human	NA	Faeces	Amoebozoa	Entamoeba histolytica	Unknown	‒	Negative	–
CNM438	1003-19	Human	NA	Faeces	Amoebozoa	Entamoeba histolytica	Unknown	‒	Negative	–
CNM439	1007-19	Human	NA	Faeces	Amoebozoa	Entamoeba histolytica	Unknown	‒	Negative	–
CNM440	1027-19	Human	NA	Faeces	Amoebozoa	Entamoeba histolytica	Unknown	‒	Negative	–
CNM441	1042-19	Human	NA	Faeces	Amoebozoa	Entamoeba histolytica	Unknown	‒	Negative	–
CNM442	1066-19	Human	NA	Faeces	Amoebozoa	Entamoeba histolytica	Unknown	‒	Negative	–
CNM443	1067-19	Human	NA	Faeces	Amoebozoa	Entamoeba histolytica	Unknown	‒	Negative	–
CNM444	1068-19	Human	NA	Faeces	Amoebozoa	Entamoeba histolytica	Unknown	‒	Negative	–
CNM445	1069-19	Human	NA	Faeces	Amoebozoa	Entamoeba histolytica	Unknown	‒	Negative	–
CNM446	1070-19	Human	NA	Faeces	Amoebozoa	Entamoeba histolytica	Unknown	‒	Negative	–
CNM447	1078-19	Human	NA	Faeces	Amoebozoa	Entamoeba histolytica	Unknown	‒	Negative	–
CNM448	1079-19	Human	NA	Faeces	Amoebozoa	Entamoeba histolytica	Unknown	‒	Negative	–
CNM449	1083-19	Human	NA	Faeces	Amoebozoa	Entamoeba histolytica	Unknown	‒	Negative	–
CNM450	1146-19	Human	NA	Faeces	Amoebozoa	Entamoeba histolytica	Unknown	‒	Negative	–
CNM451	1147-19	Human	NA	Faeces	Amoebozoa	Entamoeba histolytica	Unknown	‒	Negative	–
CNM452	1258-19	Human	NA	Faeces	Amoebozoa	Entamoeba histolytica	Unknown	‒	Negative	–
CNM453	1294-19	Human	NA	Faeces	Amoebozoa	Entamoeba histolytica	Unknown	‒	Negative	–
CNM454	1295-19	Human	NA	Faeces	Amoebozoa	Entamoeba histolytica	Unknown	‒	Negative	–
CNM455	1403-19	Human	NA	Faeces	Amoebozoa	Entamoeba histolytica	Unknown	‒	Negative	–
CNM456	1462-19	Human	NA	Faeces	Amoebozoa	Entamoeba histolytica	Unknown	‒	Negative	–
CNM457	1490-19	Human	NA	Faeces	Amoebozoa	Entamoeba histolytica	Unknown	‒	Negative	–
CNM458	1209-19	Human	NA	Faeces	Amoebozoa	Entamoeba histolytica	Unknown	‒	Negative	–
CNM13	280-19	Human	NA	Faeces	Amoebozoa	Entamoeba dispar	Unknown	–	Negative	–
CNM14	284-19	Human	NA	Faeces	Amoebozoa	Entamoeba dispar	Unknown	–	Negative	–
CNM15	879-19	Human	NA	Faeces	Amoebozoa	Entamoeba dispar	Unknown	–	Negative	–
CNM16	918-19	Human	NA	Faeces	Amoebozoa	Entamoeba dispar	Unknown	–	Positive	28.1–27.7
CNM17	1013-19	Human	NA	Faeces	Amoebozoa	Entamoeba dispar	Unknown	–	Positive	25.8–25.1
CNM18	1020-19	Human	NA	Faeces	Amoebozoa	Entamoeba dispar	Unknown	–	Negative	–
CNM19	1051-19	Human	NA	Faeces	Amoebozoa	Entamoeba dispar	Unknown	–	Negative	–
CNM20	1054-19	Human	NA	Faeces	Amoebozoa	Entamoeba dispar	Unknown	–	Negative	–
CNM21	1058-19	Human	NA	Faeces	Amoebozoa	Entamoeba dispar	Unknown	–	Negative	–
CNM22	1141-19	Human	NA	Faeces	Amoebozoa	Entamoeba dispar	Unknown	–	Positive	25.5
CNM23	1142-19	Human	NA	Faeces	Amoebozoa	Entamoeba dispar	Unknown	–	Positive	24.6
CNM378	4312	Human	NA	Faeces	Metamonada	Dientamoeba fragilis	31.2	‒	Positive	38.0–38.5
CNM379	8415	Human	NA	Faeces	Metamonada	Dientamoeba fragilis	35.0	‒	Positive	31.2
CNM380	8654	Human	NA	Faeces	Metamonada	Dientamoeba fragilis	29.5	‒	Positive	29.7
CNM384	7446	Human	NA	Faeces	Metamonada	Dientamoeba fragilis	29.9	‒	Positive	28.8
CNM386	5307	Human	NA	Faeces	Metamonada	Dientamoeba fragilis	36.7	‒	Positive	35.4
CNM387	8895	Human	NA	Faeces	Metamonada	Dientamoeba fragilis	Unknown	‒	Positive	36.3
CNM388	9239	Human	NA	Faeces	Metamonada	Dientamoeba fragilis	Unknown	‒	Positive	30.4–30.5
CNM389	2232	Human	NA	Faeces	Metamonada	Dientamoeba fragilis	30.2	‒	Positive	27.0
CNM390	7205	Human	NA	Faeces	Metamonada	Dientamoeba fragilis	41.1	‒	Positive	37.7–35.3
CNM391	7481	Human	NA	Faeces	Metamonada	Dientamoeba fragilis	33.4	‒	Positive	31.0
CNM392	5946	Human	NA	Faeces	Metamonada	Dientamoeba fragilis	22.2	‒	Positive	21.8
CNM394	6316	Human	NA	Faeces	Metamonada	Dientamoeba fragilis	30.4	‒	Positive	28.3–29.2
CNM396	6230	Human	NA	Faeces	Metamonada	Dientamoeba fragilis	33.5	‒	Positive	36.1
CNM397	6985	Human	NA	Faeces	Metamonada	Dientamoeba fragilis	39.9	‒	Positive	33.7
CNM398	6335	Human	NA	Faeces	Metamonada	Dientamoeba fragilis	27.4	‒	Positive	28.2
CNM399	7312	Human	NA	Faeces	Metamonada	Dientamoeba fragilis	25.4	‒	Positive	26.3
CNM400	5802	Human	NA	Faeces	Metamonada	Dientamoeba fragilis	24.3	‒	Positive	27.4
CNM401	1138	Human	NA	Faeces	Metamonada	Dientamoeba fragilis	39.5	‒	Positive	35.3
CNM403	7189	Human	NA	Faeces	Metamonada	Dientamoeba fragilis	26.1	‒	Positive	28.6
CNM404	7190	Human	NA	Faeces	Metamonada	Dientamoeba fragilis	38.9	‒	Positive	26.3
CNM405	4237	Human	NA	Faeces	Metamonada	Dientamoeba fragilis	21.4	‒	Positive	28.6
CNM406	8186	Human	NA	Faeces	Metamonada	Dientamoeba fragilis	29.2	‒	Positive	33.3
CNM410	1480	Human	NA	Faeces	Metamonada	Dientamoeba fragilis	28.2	‒	Positive	31.5
CNM412	1828	Human	NA	Faeces	Metamonada	Dientamoeba fragilis	26.3	‒	Positive	35.0
CNM413	1733	Human	NA	Faeces	Metamonada	Dientamoeba fragilis	28.2	‒	Positive	32.4
CNM415	883	Human	NA	Faeces	Metamonada	Dientamoeba fragilis	36.2	‒	Positive	30.9
CNM417	5238	Human	NA	Faeces	Metamonada	Dientamoeba fragilis	28.3	‒	Positive	36.6
CNM418	5833	Human	NA	Faeces	Metamonada	Dientamoeba fragilis	29.0	‒	Positive	29.2
CNM419	5986	Human	NA	Faeces	Metamonada	Dientamoeba fragilis	36.3	‒	Positive	34.9
CNM420	4543	Human	NA	Faeces	Metamonada	Dientamoeba fragilis	25.5	‒	Positive	33.2
CNM423	4954	Human	NA	Faeces	Metamonada	Dientamoeba fragilis	32.1	‒	Positive	32.0
CNM424	8121	Human	NA	Faeces	Metamonada	Dientamoeba fragilis	32.2	‒	Positive	37.0
CNM425	9403	Human	NA	Faeces	Metamonada	Dientamoeba fragilis	38.1	‒	Positive	34.4–35.4
CNM426	7800	Human	NA	Faeces	Metamonada	Dientamoeba fragilis	38.1	‒	Positive	35.8–36.6
CNM427	3437	Human	NA	Faeces	Metamonada	Dientamoeba fragilis	34.3	‒	Positive	35.6
CNM429	2058	Human	NA	Faeces	Metamonada	Dientamoeba fragilis	35.0	‒	Positive	34.0
CNM430	6483	Human	NA	Faeces	Metamonada	Dientamoeba fragilis	30.0	‒	Positive	33.0
CNM459	SUJ5	Human	NA	Faeces	Heterokonta	Blastocystis sp.	Unknown	ST1	Negative	–
CNM460	SUJ11	Human	NA	Faeces	Heterokonta	Blastocystis sp.	Unknown	ST1	Positive	25.4
CNM461	SUJ12	Human	NA	Faeces	Heterokonta	Blastocystis sp.	Unknown	ST1	Negative	–
CNM462	SUJ15	Human	NA	Faeces	Heterokonta	Blastocystis sp.	Unknown	ST1	Negative	–
CNM464	PT19	Non-human primate	–	Faeces	Heterokonta	Blastocystis sp.	Unknown	ST1	Negative	–
CNM465	PT24	Non-human primate	–	Faeces	Heterokonta	Blastocystis sp.	Unknown	ST1	Negative	–
CNM466	PT27	Non-human primate	–	Faeces	Heterokonta	Blastocystis sp.	Unknown	ST1	Negative	–
CNM467	PT47	Non-human primate	–	Faeces	Heterokonta	Blastocystis sp.	Unknown	ST1	Negative	–
CNM468	PT78	Non-human primate	–	Faeces	Heterokonta	Blastocystis sp.	Unknown	ST1	Negative	–
CNM469	SUJ14	Human	NA	Faeces	Heterokonta	Blastocystis sp.	Unknown	ST2	Negative	–
CNM470	PT33	Non-human primate	–	Faeces	Heterokonta	Blastocystis sp.	Unknown	ST2	Negative	–
CNM471	PT50	Non-human primate	–	Faeces	Heterokonta	Blastocystis sp.	Unknown	ST2	Negative	–
CNM473	PT59	Non-human primate	–	Faeces	Heterokonta	Blastocystis sp.	Unknown	ST2	Negative	–
CNM474	PT63	Non-human primate	–	Faeces	Heterokonta	Blastocystis sp.	Unknown	ST2	Negative	–
CNM475	PT66	Non-human primate	–	Faeces	Heterokonta	Blastocystis sp.	Unknown	ST2	Negative	–
CNM476	PT71	Non-human primate	–	Faeces	Heterokonta	Blastocystis sp.	Unknown	ST2	Negative	–
CNM477	PT40	Non-human primate	–	Faeces	Heterokonta	Blastocystis sp.	Unknown	ST3	Negative	–
CNM478	PT49	Non-human primate	–	Faeces	Heterokonta	Blastocystis sp.	Unknown	ST3	Negative	–
CNM479	PT54	Non-human primate	–	Faeces	Heterokonta	Blastocystis sp.	Unknown	ST3	Negative	–
CNM480	PT 57	Non-human primate	–	Faeces	Heterokonta	Blastocystis sp.	Unknown	ST3	Negative	–
CNM481	PT79	Non-human primate	–	Faeces	Heterokonta	Blastocystis sp.	Unknown	ST3	Negative	–
CNM482	PT80	Non-human primate	–	Faeces	Heterokonta	Blastocystis sp.	Unknown	ST3	Negative	–
CNM484	PT135	Non-human primate	–	Faeces	Heterokonta	Blastocystis sp.	Unknown	ST3	Negative	–
CNM485	PT203	Non-human primate	–	Faeces	Heterokonta	Blastocystis sp.	Unknown	ST3	Negative	–
CNM486	PT212	Non-human primate	–	Faeces	Heterokonta	Blastocystis sp.	Unknown	ST3	Negative	–
CNM487	SUJ4	Human	43	Faeces	Heterokonta	Blastocystis sp.	Unknown	ST4	Negative	–
CNM488	SUJ8	Human	38	Faeces	Heterokonta	Blastocystis sp.	Unknown	ST4	Negative	–
CNM489	SUJ16	Human	53	Faeces	Heterokonta	Blastocystis sp.	Unknown	ST4	Negative	–
CNM490	SUJ24	Human	23	Faeces	Heterokonta	Blastocystis sp.	Unknown	ST4	Negative	–
CNM491	PT94	Non-human primate	–	Faeces	Heterokonta	Blastocystis sp.	Unknown	ST4	Negative	–
CNM492	PT115	Non-human primate	–	Faeces	Heterokonta	Blastocystis sp.	Unknown	ST4	Negative	–
CNM493	PT120	Non-human primate	–	Faeces	Heterokonta	Blastocystis sp.	Unknown	ST4	Negative	–
CNM494	PT42	Non-human primate	–	Faeces	Heterokonta	Blastocystis sp.	Unknown	ST5	Negative	–
CNM496	PT51	Non-human primate	–	Faeces	Heterokonta	Blastocystis sp.	Unknown	ST5	Negative	–
CNM497	PT58	Non-human primate	–	Faeces	Heterokonta	Blastocystis sp.	Unknown	ST5	Negative	–
CNM498	PT74	Non-human primate	–	Faeces	Heterokonta	Blastocystis sp.	Unknown	ST5	Negative	–
CNM499	PT81	Non-human primate	–	Faeces	Heterokonta	Blastocystis sp.	Unknown	ST5	Negative	–
CNM500	PT82	Non-human primate	–	Faeces	Heterokonta	Blastocystis sp.	Unknown	ST5	Negative	–
CNM501	PT97	Non-human primate	–	Faeces	Heterokonta	Blastocystis sp.	Unknown	ST8	Negative	–
CNM502	PT107	Non-human primate	–	Faeces	Heterokonta	Blastocystis sp.	Unknown	ST8	Negative	–
CNM503	PT204	Non-human primate	–	Faeces	Heterokonta	Blastocystis sp.	Unknown	ST8	Negative	–
CNM504	PT221	Non-human primate	–	Faeces	Heterokonta	Blastocystis sp.	Unknown	ST8	Negative	–
CNM510	–	Human	NA	Faeces	Apicomplexa	Isospora belli	–	–	Negative	–
CNM554	–	–	–	Culture	Apicomplexa	Babesia divergens	–	–	Negative	–
CNM555	–	Ratón	–	Culture	Apicomplexa	Toxoplasma gondii	–	–	Negative	–
CNM556	–	Culture	–	Culture	Apicomplexa	Toxoplasma gondii	–	–	Negative	–
CNM557	–	Culture	–	Culture	Apicomplexa	Neospora caninum	–	–	Negative	–
CNM558	–	Ovine	–	Culture	Apicomplexa	Sarcocystis gigantea	–	–	Negative	–
CNM559	–	Culture	–	Culture	Apicomplexa	Sarcocystis cruzi	–	–	Negative	–
CNM560	–	Fox	–	Culture	Apicomplexa	Sarcocystis arctica	–	–	Negative	–
CNM561	–	Culture	–	Culture	Apicomplexa	Besnoitia besnoiti	–	–	Negative	–
CNM562	–	Bovine	–	Culture	Apicomplexa	Besnoitia besnoiti	–	–	Negative	–
CNM47	201852968	Human	NA	Blood	Apicomplexa	Plasmodium falciparum	Unknown	–	Negative	–
CNM60	201850211	Human	NA	Blood	Apicomplexa	Plasmodium malariae	Unknown	–	Negative	–
CNM61	201852832	Human	NA	Blood	Apicomplexa	Plasmodium ovale	Unknown	–	Negative	–
CNM65	201851640	Human	NA	Blood	Apicomplexa	Plasmodium vivax	Unknown	–	Negative	–
CNM68	L-100	–	–	Culture	Euglenozoa	Leishmania aethiopica	Unknown	–	Negative	–
CNM69	DD8	–	–	Culture	Euglenozoa	Leishmania donovani	Unknown	–	Negative	–
CNM70	5ASKH	–	–	Culture	Euglenozoa	Leishmania major	Unknown	–	Negative	–
CNM71	K27	–	–	Culture	Euglenozoa	Leishmania tropica	Unknown	–	Negative	–
CNM72	PB75	–	–	Culture	Euglenozoa	Leishmania infantum	Unknown	–	Negative	–
CNM73	M2904	–	–	Culture	Euglenozoa	Leishmania braziliensis	Unknown	–	Negative	–
CNM74	M378	–	–	Culture	Euglenozoa	Leishmania mexicana	Unknown	–	Negative	–
CNM75	PH8	–	–	Culture	Euglenozoa	Leishmania amazonenesis	Unknown	–	Negative	–
CNM549	PT239	Non-human primate	–	Faeces	Microsporidia	Enterocytozoon bieneusi	–	Type IV	Negative	–
CNM550	PT444	Non-human primate	–	Faeces	Microsporidia	Enterocytozoon bieneusi	–	CM18	Negative	–
CNM551	PT483	Non-human primate	–	Faeces	Microsporidia	Enterocytozoon bieneusi	–	CM18	Negative	–
CNM552	G18	Human	11	Faeces	Microsporidia	Enterocytozoon bieneusi	–	Type IV	Positive	23.0
CNM553	–	–	–	Adult worm	Nematoda	Trichuris muris	–	–	Negative	–
CNM505	–	–	–	Adult worm	Nematoda	Anisakis simplex	–	–	Negative	–
CNM506	–	–	–	Adult worm	Nematoda	Mansonella perstans	–	–	Negative	–
CNM507	–	–	–	Adult worm	Nematoda	Oncocercha volvulus	–	–	Negative	–
CNM508	–	–	–	Adult worm	Nematoda	Dirofilaria repens	–	–	Negative	–
CNM509	–	–	–	Adult worm	Nematoda	Loa Loa	–	–	Negative	–

## Sheet: VIASURE E. dispar
Tube ID	Sample ID	Host	Age (years)	Original sample	Phylum	Parasite species	CT value in qPCR	Genotype	VIASURE E. dispar Real-Time PCR results	CT value in qPCR
CNM246	0179/18	Human	NA	Faeces	Apicomplexa	Cryptosporidium parvum	Unknown	IIdA29G1	Negative	–
CNM247	0180/18	Human	NA	Faeces	Apicomplexa	Cryptosporidium parvum	Unknown	IIdA22G2R1	Negative	–
CNM248	0366/18	Human	1	Faeces	Apicomplexa	Cryptosporidium parvum	Unknown	IIdA26G1	Negative	–
CNM249	0367/18	Human	27	Faeces	Apicomplexa	Cryptosporidium parvum	Unknown	IIcA5G3R2	Negative	–
CNM251	0436/18	Human	1	Faeces	Apicomplexa	Cryptosporidium hominis	Unknown	IbA12G3R2	Negative	–
CNM252	0579/18	Human	37	Faeces	Apicomplexa	Cryptosporidium hominis	Unknown	IaA12R1	Negative	–
CNM255	0737/18	Human	NA	Faeces	Apicomplexa	Cryptosporidium parvum	Unknown	IIdA23G1	Negative	–
CNM256	0738/18	Human	NA	Faeces	Apicomplexa	Cryptosporidium parvum	Unknown	IIdA23G1R1	Negative	–
CNM258	0927/18	Human	1	Faeces	Apicomplexa	Cryptosporidium parvum	Unknown	IIaA19G4R1	Negative	–
CNM260	0929/18	Human	2	Faeces	Apicomplexa	Cryptosporidium parvum	Unknown	IIaA15G2R1	Negative	–
CNM261	0930/18	Human	2	Faeces	Apicomplexa	Cryptosporidium parvum	Unknown	IIdA18G1	Negative	–
CNM262	0932/18	Human	5	Faeces	Apicomplexa	Cryptosporidium hominis	Unknown	IbA12G3R2	Negative	–
CNM263	0933/18	Human	2	Faeces	Apicomplexa	Cryptosporidium hominis	Unknown	IbA12G3R2	Negative	–
CNM266	1040/18	Human	1	Faeces	Apicomplexa	Cryptosporidium parvum	Unknown	IIdA22G1R1	Negative	–
CNM269	1286/18	Human	2	Faeces	Apicomplexa	Cryptosporidium hominis	Unknown	IeA11G3T3	Negative	–
CNM270	0172/19	Human	7	Faeces	Apicomplexa	Cryptosporidium parvum	Unknown	IIdA17G1R1	Negative	–
CNM272	0236/19	Human	1	Faeces	Apicomplexa	Cryptosporidium hominis	Unknown	IeA11G3T3	Negative	–
CNM273	0239/19	Human	23	Faeces	Apicomplexa	Cryptosporidium parvum	Unknown	IIaA15G2R1	Negative	–
CNM274	0290/19	Human	2	Faeces	Apicomplexa	Cryptosporidium parvum	Unknown	IIaA17G2R1	Negative	–
CNM275	0304/19	Human	11	Faeces	Apicomplexa	Cryptosporidium parvum	Unknown	IIaA15G2R1	Negative	–
CNM276	0406/19	Human	3	Faeces	Apicomplexa	Cryptosporidium parvum	Unknown	IIaA17G2R1	Negative	–
CNM277	0522/19	Human	7	Faeces	Apicomplexa	Cryptosporidium parvum	Unknown	IIaA15G2R1	Negative	–
CNM282	1410/18	Human	8	Faeces	Apicomplexa	Cryptosporidium hominis	Unknown	IbA10G2	Negative	–
CNM283	1411/18	Human	2	Faeces	Apicomplexa	Cryptosporidium hominis	Unknown	IbA10G2	Negative	–
CNM284	1414/18	Human	1	Faeces	Apicomplexa	Cryptosporidium hominis	Unknown	IbA10G2	Negative	–
CNM285	1415/18	Human	3	Faeces	Apicomplexa	Cryptosporidium hominis	Unknown	IbA10G2	Negative	–
CNM286	1416/18	Human	1	Faeces	Apicomplexa	Cryptosporidium hominis	Unknown	IbA10G2	Negative	–
CNM287	1417/18	Human	10	Faeces	Apicomplexa	Cryptosporidium hominis	Unknown	IbA10G2	Negative	–
CNM288	1418/18	Human	4	Faeces	Apicomplexa	Cryptosporidium hominis	Unknown	IbA10G2	Negative	–
CNM289	1419/18	Human	2	Faeces	Apicomplexa	Cryptosporidium hominis	Unknown	IbA10G2	Negative	–
CNM291	1421/18	Human	6	Faeces	Apicomplexa	Cryptosporidium hominis	Unknown	IbA10G2	Negative	–
CNM299	1534/18	Human	2	Faeces	Apicomplexa	Cryptosporidium hominis	Unknown	IbA10G2	Negative	–
CNM300	1656/18	Human	2	Faeces	Apicomplexa	Cryptosporidium hominis	Unknown	IbA10G2	Negative	–
CNM301	0152/19	Human	2	Faeces	Apicomplexa	Cryptosporidium hominis	Unknown	IbA10G2	Negative	–
CNM302	0156/19	Human	5	Faeces	Apicomplexa	Cryptosporidium hominis	Unknown	IbA10G2	Negative	–
CNM303	0159/19	Human	4	Faeces	Apicomplexa	Cryptosporidium hominis	Unknown	IbA10G2	Negative	–
CNM304	0161/19	Human	4	Faeces	Apicomplexa	Cryptosporidium hominis	Unknown	IbA10G2	Negative	–
CNM305	0163/19	Human	1	Faeces	Apicomplexa	Cryptosporidium hominis	Unknown	IbA10G2	Negative	–
CNM306	0164/19	Human	2	Faeces	Apicomplexa	Cryptosporidium hominis	Unknown	IbA10G2	Negative	–
CNM307	0166/19	Human	1	Faeces	Apicomplexa	Cryptosporidium hominis	Unknown	IbA10G2	Negative	–
CNM308	0170/19	Human	1	Faeces	Apicomplexa	Cryptosporidium hominis	Unknown	IbA10G2	Negative	–
CNM309	0171/19	Human	4	Faeces	Apicomplexa	Cryptosporidium hominis	Unknown	IbA10G2	Negative	–
CNM310	0174/19	Human	6	Faeces	Apicomplexa	Cryptosporidium hominis	Unknown	IbA10G2	Negative	–
CNM311	0175/19	Human	3	Faeces	Apicomplexa	Cryptosporidium hominis	Unknown	IbA10G2	Negative	–
CNM312	0176/19	Human	1	Faeces	Apicomplexa	Cryptosporidium hominis	Unknown	IbA10G2	Negative	–
CNM314	0178/19	Human	1	Faeces	Apicomplexa	Cryptosporidium hominis	Unknown	IbA10G2	Negative	–
CNM315	0179/19	Human	1	Faeces	Apicomplexa	Cryptosporidium hominis	Unknown	IbA10G2	Negative	–
CNM318	0182/19	Human	2	Faeces	Apicomplexa	Cryptosporidium hominis	Unknown	IbA10G2	Negative	–
CNM319	0183/19	Human	2	Faeces	Apicomplexa	Cryptosporidium hominis	Unknown	IbA10G2	Negative	–
CNM320	0184/19	Human	5	Faeces	Apicomplexa	Cryptosporidium hominis	Unknown	IbA10G2	Negative	–
CNM321	0185/19	Human	8	Faeces	Apicomplexa	Cryptosporidium hominis	Unknown	IbA10G2	Negative	–
CNM322	0186/19	Human	2	Faeces	Apicomplexa	Cryptosporidium hominis	Unknown	IbA10G2	Negative	–
CNM323	0187/19	Human	1	Faeces	Apicomplexa	Cryptosporidium hominis	Unknown	IbA10G2	Negative	–
CNM324	0188/19	Human	2	Faeces	Apicomplexa	Cryptosporidium hominis	Unknown	IbA10G2	Negative	–
CNM325	0189/19	Human	1	Faeces	Apicomplexa	Cryptosporidium hominis	Unknown	IbA10G2	Negative	–
CNM326	0190/19	Human	5	Faeces	Apicomplexa	Cryptosporidium hominis	Unknown	IbA10G2	Negative	–
CNM327	0209/19	Human	2	Faeces	Apicomplexa	Cryptosporidium hominis	Unknown	IbA10G2	Positive	37.2
CNM328	0213/19	Human	1	Faeces	Apicomplexa	Cryptosporidium hominis	Unknown	IbA10G2	Negative	–
CNM329	0214/19	Human	2	Faeces	Apicomplexa	Cryptosporidium hominis	Unknown	IbA10G2	Negative	–
CNM330	0217/19	Human	3	Faeces	Apicomplexa	Cryptosporidium hominis	Unknown	IbA10G2	Negative	–
CNM331	0221/19	Human	2	Faeces	Apicomplexa	Cryptosporidium hominis	Unknown	IbA10G2	Negative	–
CNM332	0225/19	Human	2	Faeces	Apicomplexa	Cryptosporidium hominis	Unknown	IbA10G2	Negative	–
CNM333	0226/19	Human	2	Faeces	Apicomplexa	Cryptosporidium hominis	Unknown	IbA10G2	Negative	–
CNM334	0230/19	Human	3	Faeces	Apicomplexa	Cryptosporidium hominis	Unknown	IbA10G2	Negative	–
CNM335	0232/19	Human	3	Faeces	Apicomplexa	Cryptosporidium hominis	Unknown	IbA10G2	Negative	–
CNM336	0235/19	Human	5	Faeces	Apicomplexa	Cryptosporidium hominis	Unknown	IbA10G2	Negative	–
CNM337	0289/19	Human	2	Faeces	Apicomplexa	Cryptosporidium hominis	Unknown	IbA10G2	Negative	–
CNM338	0291/19	Human	1	Faeces	Apicomplexa	Cryptosporidium hominis	Unknown	IbA10G2	Negative	–
CNM339	0292/19	Human	1	Faeces	Apicomplexa	Cryptosporidium hominis	Unknown	IbA10G2	Negative	–
CNM340	0296/19	Human	2	Faeces	Apicomplexa	Cryptosporidium hominis	Unknown	IbA10G2	Negative	–
CNM343	0309/19	Human	3	Faeces	Apicomplexa	Cryptosporidium hominis	Unknown	IbA10G2	Negative	–
CNM344	0314/19	Human	3	Faeces	Apicomplexa	Cryptosporidium hominis	Unknown	IbA10G2	Negative	–
CNM345	0315/19	Human	11	Faeces	Apicomplexa	Cryptosporidium hominis	Unknown	IbA10G2	Negative	–
CNM346	0322/19	Human	6	Faeces	Apicomplexa	Cryptosporidium hominis	Unknown	IbA10G2	Negative	–
CNM347	0358/19	Human	4	Faeces	Apicomplexa	Cryptosporidium hominis	Unknown	IbA10G2	Negative	–
CNM349	0412/19	Human	10	Faeces	Apicomplexa	Cryptosporidium hominis	Unknown	IbA10G2	Negative	–
CNM350	0414/19	Human	3	Faeces	Apicomplexa	Cryptosporidium hominis	Unknown	IbA10G2	Negative	–
CNM365	0926/19	Human	1	Faeces	Apicomplexa	Cryptosporidium hominis	Unknown	IbA10G2	Negative	–
CNM366	0974/19	Human	1	Faeces	Apicomplexa	Cryptosporidium hominis	Unknown	IbA10G2	Negative	–
CNM367	1040/19	Human	NA	Faeces	Apicomplexa	Cryptosporidium hominis	Unknown	IbA10G2	Negative	–
CNM369	1064/19	Human	NA	Faeces	Apicomplexa	Cryptosporidium hominis	Unknown	IbA10G2	Negative	–
CNM370	1084/19	Human	NA	Faeces	Apicomplexa	Cryptosporidium hominis	Unknown	IbA10G2	Negative	–
CNM371	1121/19	Human	NA	Faeces	Apicomplexa	Cryptosporidium hominis	Unknown	IbA10G2	Negative	–
CNM372	1135/19	Human	NA	Faeces	Apicomplexa	Cryptosporidium hominis	Unknown	IbA10G2	Negative	–
CNM373	1173/19	Human	NA	Faeces	Apicomplexa	Cryptosporidium hominis	Unknown	IbA10G2	Negative	–
CNM517	288	Human	11	Faeces	Apicomplexa	Cryptosporidium hominis	–	IbA10G2	Negative	–
CNM518	125	Human	6	Faeces	Apicomplexa	Cryptosporidium hominis	–	Unknown	Negative	–
CNM525	436	Human	6	Faeces	Apicomplexa	Cryptosporidium hominis	–	Unknown	Negative	–
CNM537	L48	Human	6	Faeces	Apicomplexa	Cryptosporidium parvum	–	Unknown	Negative	–
CNM542	A83	Human	6	Faeces	Apicomplexa	Cryptosporidium hominis	–	Unknown	Negative	–
CNM512	17484	Wolf	–	Faeces	Apicomplexa	Cryptosporidium canis	–	Unknown	Negative	–
CNM532	MC138	Human	6	Faeces	Apicomplexa	Cryptosporidium felis	–	Unknown	Negative	–
CNM533	MC144	Human	6	Faeces	Apicomplexa	Cryptosporidium felis	–	Unknown	Negative	–
CNM513	1	Wild boar	–	Faeces	Apicomplexa	Cryptosporidium scrofarum	–	–	Negative	–
CNM514	5	Wild boar	–	Faeces	Apicomplexa	Cryptosporidium scrofarum	–	–	Negative	–
CNM515	58	Cervid	–	Faeces	Apicomplexa	Cryptosporidium ryane	–	Unknown	Negative	–
CNM92	1396/18	Human	66	Faeces	Metamonada	Giardia duodenalis	23.6	AII	Negative	–
CNM93	1397/18	Human	36	Faeces	Metamonada	Giardia duodenalis	26.4	BIV	Negative	–
CNM94	1431/18	Human	1	Faeces	Metamonada	Giardia duodenalis	24.3	BIV	Negative	–
CNM95	1432/18	Human	34	Faeces	Metamonada	Giardia duodenalis	27.4	BIV	Negative	–
CNM96	AS 5	Human	8	Faeces	Metamonada	Giardia duodenalis	Unknown	Unknown	Negative	–
CNM97	1488/18	Human	1	Faeces	Metamonada	Giardia duodenalis	28.0	BIV	Negative	–
CNM98	1500/18	Human	40	Faeces	Metamonada	Giardia duodenalis	27.1	BIV	Negative	–
CNM99	1531/18	Human	3	Faeces	Metamonada	Giardia duodenalis	22.9	Unknown	Negative	–
CNM100	AS 14	Human	8	Faeces	Metamonada	Giardia duodenalis	Unknown	Unknown	Negative	–
CNM101	1585/18	Human	58	Faeces	Metamonada	Giardia duodenalis	21.2	BIV	Negative	–
CNM102	1586/18	Human	9	Faeces	Metamonada	Giardia duodenalis	18.2	BIV	Positive	28.3
CNM103	1588/18	Human	28	Faeces	Metamonada	Giardia duodenalis	21.7	BIV	Negative	–
CNM104	1592/18	Human	3	Faeces	Metamonada	Giardia duodenalis	24.2	AII	Negative	–
CNM105	1604/18	Human	30	Faeces	Metamonada	Giardia duodenalis	24.5	BIII+BIV	Negative	–
CNM106	AS 31	Human	8	Faeces	Metamonada	Giardia duodenalis	Unknown	Unknown	Negative	–
CNM107	1643/18	Human	75	Faeces	Metamonada	Giardia duodenalis	24.7	AII	Negative	–
CNM108	1644/18	Human	8	Faeces	Metamonada	Giardia duodenalis	25.8	BIV	Negative	–
CNM109	0003/19	Human	14	Faeces	Metamonada	Giardia duodenalis	25.6	AII	Negative	–
CNM110	0061/19	Human	2	Faeces	Metamonada	Giardia duodenalis	26.8	AII	Negative	–
CNM111	0094/19	Human	13	Faeces	Metamonada	Giardia duodenalis	20.0	BIII	Negative	–
CNM112	AS 42	Human	5	Faeces	Metamonada	Giardia duodenalis	Unknown	Unknown	Negative	–
CNM113	0135/19	Human	4	Faeces	Metamonada	Giardia duodenalis	30.9	BIV	Negative	–
CNM114	0149/19	Human	2	Faeces	Metamonada	Giardia duodenalis	28.9	AII	Negative	–
CNM115	0160/19	Human	4	Faeces	Metamonada	Giardia duodenalis	37.8	AII	Negative	–
CNM116	0207/19	Human	5	Faeces	Metamonada	Giardia duodenalis	25.9	BIV	Negative	–
CNM117	0211/19	Human	5	Faeces	Metamonada	Giardia duodenalis	22.7	BIV	Negative	–
CNM118	0219/19	Human	24	Faeces	Metamonada	Giardia duodenalis	16.9	BIV	Negative	–
CNM119	0223/19	Human	4	Faeces	Metamonada	Giardia duodenalis	20.4	BIV	Negative	–
CNM120	0229/19	Human	5	Faeces	Metamonada	Giardia duodenalis	27.1	BIV	Negative	–
CNM121	0277/19	Human	8	Faeces	Metamonada	Giardia duodenalis	21.7	AII	Negative	–
CNM122	0313/19	Human	5	Faeces	Metamonada	Giardia duodenalis	29.7	BIV	Negative	–
CNM124	0321/19	Human	3	Faeces	Metamonada	Giardia duodenalis	30.3	AII	Negative	–
CNM125	0325/19	Human	4	Faeces	Metamonada	Giardia duodenalis	22.6	BIV	Negative	–
CNM126	0338/19	Human	4	Faeces	Metamonada	Giardia duodenalis	32.5	BIII	Negative	–
CNM127	0404/19	Human	5	Faeces	Metamonada	Giardia duodenalis	21.5	AII	Negative	–
CNM128	0405/19	Human	6	Faeces	Metamonada	Giardia duodenalis	23.8	BIV	Negative	–
CNM129	0410/19	Human	36	Faeces	Metamonada	Giardia duodenalis	28.9	BIV	Negative	–
CNM130	0413/19	Human	3	Faeces	Metamonada	Giardia duodenalis	24.6	BIV	Negative	–
CNM131	0416/19	Human	53	Faeces	Metamonada	Giardia duodenalis	26.4	BIII	Negative	–
CNM134	0435/19	Human	57	Faeces	Metamonada	Giardia duodenalis	23.9	BIII	Negative	–
CNM135	0442/19	Human	5	Faeces	Metamonada	Giardia duodenalis	27.3	BIV	Negative	–
CNM137	0491/19	Human	3	Faeces	Metamonada	Giardia duodenalis	30.2	AII	Negative	–
CNM139	0511/19	Human	5	Faeces	Metamonada	Giardia duodenalis	30.9	BIV	Negative	–
CNM140	0526/19	Human	28	Faeces	Metamonada	Giardia duodenalis	25.1	BIV	Negative	–
CNM141	0527/19	Human	2	Faeces	Metamonada	Giardia duodenalis	22.4	BIV	Negative	–
CNM142	AS 50a	Human	2	Faeces	Metamonada	Giardia duodenalis	Unknown	Unknown	Negative	–
CNM143	AS 50b	Human	2	Faeces	Metamonada	Giardia duodenalis	Unknown	Unknown	Negative	–
CNM144	0558/19	Human	19	Faeces	Metamonada	Giardia duodenalis	22.1	BIII	Negative	–
CNM145	0598/19	Human	1	Faeces	Metamonada	Giardia duodenalis	21.2	BIV	Negative	–
CNM146	0621/19	Human	1	Faeces	Metamonada	Giardia duodenalis	21.5	BIV	Negative	–
CNM147	0657/19	Human	16	Faeces	Metamonada	Giardia duodenalis	26.8	BIV	Negative	–
CNM148	0673/19	Human	64	Faeces	Metamonada	Giardia duodenalis	16.5	AII	Negative	–
CNM149	0688/19	Human	1	Faeces	Metamonada	Giardia duodenalis	18.2	BIV	Negative	–
CNM150	0702/19	Human	2	Faeces	Metamonada	Giardia duodenalis	22.7	BIV	Negative	–
CNM151	0719/19	Human	3	Faeces	Metamonada	Giardia duodenalis	27.2	AII	Negative	–
CNM152	0720/19	Human	44	Faeces	Metamonada	Giardia duodenalis	26.5	BIV	Positive	33.2
CNM153	0744/19	Human	10	Faeces	Metamonada	Giardia duodenalis	23.5	BIV	Negative	–
CNM154	0768/19	Human	1	Faeces	Metamonada	Giardia duodenalis	26.8	BIV	Negative	–
CNM155	0769/19	Human	2	Faeces	Metamonada	Giardia duodenalis	23.1	AII	Negative	–
CNM156	AS 55	Human	1	Faeces	Metamonada	Giardia duodenalis	Unknown	Unknown	Negative	–
CNM157	0783/19	Human	44	Faeces	Metamonada	Giardia duodenalis	22.9	BIV	Negative	–
CNM158	0809/19	Human	8	Faeces	Metamonada	Giardia duodenalis	22.9	AII	Negative	–
CNM159	0814/19	Human	23	Faeces	Metamonada	Giardia duodenalis	24.3	BIII+BIV	Negative	–
CNM160	0822/19	Human	1	Faeces	Metamonada	Giardia duodenalis	25.1	BIV	Negative	–
CNM161	0827/19	Human	5	Faeces	Metamonada	Giardia duodenalis	22.7	AII	Negative	–
CNM162	0846/19	Human	3	Faeces	Metamonada	Giardia duodenalis	27.3	BIV	Negative	–
CNM163	0851/19	Human	8	Faeces	Metamonada	Giardia duodenalis	32.7	BIV	Negative	–
CNM164	0856/19	Human	7	Faeces	Metamonada	Giardia duodenalis	28.8	BIV	Negative	–
CNM165	0866/19	Human	8	Faeces	Metamonada	Giardia duodenalis	24.6	BIV	Negative	–
CNM166	0871/19	Human	29	Faeces	Metamonada	Giardia duodenalis	30.8	BIII	Positive	37.6
CNM167	0872/19	Human	41	Faeces	Metamonada	Giardia duodenalis	30.8	BIII	Negative	–
CNM168	AS 60	Human	NA	Faeces	Metamonada	Giardia duodenalis	Unknown	Unknown	Positive	33.3
CNM169	AS 70	Human	16	Faeces	Metamonada	Giardia duodenalis	Unknown	Unknown	Negative	–
CNM170	AS 71	Human	3	Faeces	Metamonada	Giardia duodenalis	Unknown	Unknown	Negative	–
CNM171	AS 78	Human	NA	Faeces	Metamonada	Giardia duodenalis	Unknown	Unknown	Negative	–
CNM172	AS 79	Human	8	Faeces	Metamonada	Giardia duodenalis	Unknown	Unknown	Negative	–
CNM173	AS 80	Human	12	Faeces	Metamonada	Giardia duodenalis	Unknown	Unknown	Negative	–
CNM174	AS 85	Human	9	Faeces	Metamonada	Giardia duodenalis	Unknown	Unknown	Positive	29.9
CNM175	AS 94	Human	3	Faeces	Metamonada	Giardia duodenalis	Unknown	Unknown	Negative	–
CNM176	AS 106	Human	1	Faeces	Metamonada	Giardia duodenalis	Unknown	Unknown	Positive	34.2
CNM177	AS 111	Human	1	Faeces	Metamonada	Giardia duodenalis	Unknown	Unknown	Negative	–
CNM178	AS 117	Human	59	Faeces	Metamonada	Giardia duodenalis	Unknown	Unknown	Positive	31.6–37.1
CNM179	AS 132	Human	NA	Faeces	Metamonada	Giardia duodenalis	Unknown	Unknown	Negative	–
CNM180	AS 172	Human	16	Faeces	Metamonada	Giardia duodenalis	Unknown	Unknown	Negative	–
CNM181	AS 176a	Human	6	Faeces	Metamonada	Giardia duodenalis	Unknown	Unknown	Negative	–
CNM182	1014/19	Human	NA	Faeces	Metamonada	Giardia duodenalis	26.3	BIV	Negative	–
CNM183	AS 178	Human	21	Faeces	Metamonada	Giardia duodenalis	Unknown	Unknown	Negative	–
CNM184	1032/19	Human	NA	Faeces	Metamonada	Giardia duodenalis	29.8	BIII	Negative	–
CNM185	1039/19	Human	NA	Faeces	Metamonada	Giardia duodenalis	27.5	BIV	Negative	–
CNM186	AS 180	Human	1	Faeces	Metamonada	Giardia duodenalis	Unknown	Unknown	Negative	–
CNM187	1124/19	Human	NA	Faeces	Metamonada	Giardia duodenalis	25.1	BIII+BIV	Negative	–
CNM188	1170/19	Human	NA	Faeces	Metamonada	Giardia duodenalis	17.5	AII	Negative	–
CNM189	1185/19	Human	NA	Faeces	Metamonada	Giardia duodenalis	16.4	AII	Negative	–
CNM190	1200/19	Human	NA	Faeces	Metamonada	Giardia duodenalis	23.7	BIV	Negative	–
CNM191	1201/19	Human	NA	Faeces	Metamonada	Giardia duodenalis	19.2	BIV	Negative	–
CNM192	0426/18	Human	25	Faeces	Metamonada	Giardia duodenalis	31.3	Unknown	Negative	–
CNM193	AS 245	Human	NA	Faeces	Metamonada	Giardia duodenalis	Unknown	Unknown	Negative	–
CNM195	1512/18	Human	48	Faeces	Metamonada	Giardia duodenalis	31.3	Unknown	Negative	–
CNM198	0153/19	Human	2	Faeces	Metamonada	Giardia duodenalis	32.7	Unknown	Negative	–
CNM199	0849/19	Human	2	Faeces	Metamonada	Giardia duodenalis	32.0	Unknown	Negative	–
CNM200	AS 282a	Human	14	Faeces	Metamonada	Giardia duodenalis	Unknown	Unknown	Negative	–
CNM203	1107/18	Human	7	Faeces	Metamonada	Giardia duodenalis	33.3	Unknown	Negative	–
CNM205	1514/18	Human	2	Faeces	Metamonada	Giardia duodenalis	33.2	Unknown	Negative	–
CNM207	0493/18	Human	10	Faeces	Metamonada	Giardia duodenalis	34.3	Unknown	Negative	–
CNM209	1496/18	Human	4	Faeces	Metamonada	Giardia duodenalis	34.0	Unknown	Negative	–
CNM211	0490/19	Human	12	Faeces	Metamonada	Giardia duodenalis	34.1	Unknown	Negative	–
CNM213	1469/18	Human	3	Faeces	Metamonada	Giardia duodenalis	35.0	Unknown	Negative	–
CNM214	1474/18	Human	18	Faeces	Metamonada	Giardia duodenalis	35.3	Unknown	Negative	–
CNM215	AS 330	Human	28	Faeces	Metamonada	Giardia duodenalis	Unknown	Unknown	Negative	–
CNM217	0468/18	Human	5	Faeces	Metamonada	Giardia duodenalis	36.1	Unknown	Negative	–
CNM225	A333/14	Dog	–	Faeces	Metamonada	Giardia duodenalis	Unknown	C	Negative	–
CNM226	A327/14	Dog	–	Faeces	Metamonada	Giardia duodenalis	Unknown	C	Negative	–
CNM227	A107/14	Dog	–	Faeces	Metamonada	Giardia duodenalis	Unknown	C	Negative	–
CNM228	A88/14	Cat	–	Faeces	Metamonada	Giardia duodenalis	Unknown	F	Negative	–
CNM229	A345/14	Cat	–	Faeces	Metamonada	Giardia duodenalis	Unknown	F	Negative	–
CNM433	753-19	Human	NA	Faeces	Amoebozoa	Entamoeba histolytica	Unknown	‒	Negative	–
CNM435	983-19	Human	NA	Faeces	Amoebozoa	Entamoeba histolytica	Unknown	‒	Negative	–
CNM436	998-19	Human	NA	Faeces	Amoebozoa	Entamoeba histolytica	Unknown	‒	Negative	–
CNM437	1002-19	Human	NA	Faeces	Amoebozoa	Entamoeba histolytica	Unknown	‒	Negative	–
CNM438	1003-19	Human	NA	Faeces	Amoebozoa	Entamoeba histolytica	Unknown	‒	Negative	–
CNM439	1007-19	Human	NA	Faeces	Amoebozoa	Entamoeba histolytica	Unknown	‒	Negative	–
CNM440	1027-19	Human	NA	Faeces	Amoebozoa	Entamoeba histolytica	Unknown	‒	Negative	–
CNM441	1042-19	Human	NA	Faeces	Amoebozoa	Entamoeba histolytica	Unknown	‒	Negative	–
CNM442	1066-19	Human	NA	Faeces	Amoebozoa	Entamoeba histolytica	Unknown	‒	Negative	–
CNM443	1067-19	Human	NA	Faeces	Amoebozoa	Entamoeba histolytica	Unknown	‒	Negative	–
CNM444	1068-19	Human	NA	Faeces	Amoebozoa	Entamoeba histolytica	Unknown	‒	Negative	–
CNM445	1069-19	Human	NA	Faeces	Amoebozoa	Entamoeba histolytica	Unknown	‒	Negative	–
CNM446	1070-19	Human	NA	Faeces	Amoebozoa	Entamoeba histolytica	Unknown	‒	Negative	–
CNM447	1078-19	Human	NA	Faeces	Amoebozoa	Entamoeba histolytica	Unknown	‒	Negative	–
CNM448	1079-19	Human	NA	Faeces	Amoebozoa	Entamoeba histolytica	Unknown	‒	Negative	–
CNM449	1083-19	Human	NA	Faeces	Amoebozoa	Entamoeba histolytica	Unknown	‒	Negative	–
CNM450	1146-19	Human	NA	Faeces	Amoebozoa	Entamoeba histolytica	Unknown	‒	Negative	–
CNM451	1147-19	Human	NA	Faeces	Amoebozoa	Entamoeba histolytica	Unknown	‒	Negative	–
CNM452	1258-19	Human	NA	Faeces	Amoebozoa	Entamoeba histolytica	Unknown	‒	Negative	–
CNM453	1294-19	Human	NA	Faeces	Amoebozoa	Entamoeba histolytica	Unknown	‒	Negative	–
CNM454	1295-19	Human	NA	Faeces	Amoebozoa	Entamoeba histolytica	Unknown	‒	Negative	–
CNM455	1403-19	Human	NA	Faeces	Amoebozoa	Entamoeba histolytica	Unknown	‒	Negative	–
CNM456	1462-19	Human	NA	Faeces	Amoebozoa	Entamoeba histolytica	Unknown	‒	Negative	–
CNM457	1490-19	Human	NA	Faeces	Amoebozoa	Entamoeba histolytica	Unknown	‒	Negative	–
CNM458	1209-19	Human	NA	Faeces	Amoebozoa	Entamoeba histolytica	Unknown	‒	Negative	–
CNM13	280-19	Human	NA	Faeces	Amoebozoa	Entamoeba dispar	Unknown	–	Positive	34.6
CNM14	284-19	Human	NA	Faeces	Amoebozoa	Entamoeba dispar	Unknown	–	Positive	26.2
CNM15	879-19	Human	NA	Faeces	Amoebozoa	Entamoeba dispar	Unknown	–	Positive	31.1
CNM16	918-19	Human	NA	Faeces	Amoebozoa	Entamoeba dispar	Unknown	–	Positive	31.2-31.5
CNM17	1013-19	Human	NA	Faeces	Amoebozoa	Entamoeba dispar	Unknown	–	Positive	32.3-32.5
CNM18	1020-19	Human	NA	Faeces	Amoebozoa	Entamoeba dispar	Unknown	–	Positive	27.1-27.1
CNM19	1051-19	Human	NA	Faeces	Amoebozoa	Entamoeba dispar	Unknown	–	Positive	29.3
CNM20	1054-19	Human	NA	Faeces	Amoebozoa	Entamoeba dispar	Unknown	–	Positive	29.3
CNM21	1058-19	Human	NA	Faeces	Amoebozoa	Entamoeba dispar	Unknown	–	Positive	28.2
CNM22	1141-19	Human	NA	Faeces	Amoebozoa	Entamoeba dispar	Unknown	–	Positive	32.4
CNM23	1142-19	Human	NA	Faeces	Amoebozoa	Entamoeba dispar	Unknown	–	Positive	27.1
CNM378	4312	Human	NA	Faeces	Metamonada	Dientamoeba fragilis	31.2	‒	Negative	–
CNM379	8415	Human	NA	Faeces	Metamonada	Dientamoeba fragilis	35.0	‒	Negative	–
CNM380	8654	Human	NA	Faeces	Metamonada	Dientamoeba fragilis	29.5	‒	Negative	–
CNM384	7446	Human	NA	Faeces	Metamonada	Dientamoeba fragilis	29.9	‒	Negative	–
CNM386	5307	Human	NA	Faeces	Metamonada	Dientamoeba fragilis	36.7	‒	Negative	–
CNM387	8895	Human	NA	Faeces	Metamonada	Dientamoeba fragilis	Unknown	‒	Negative	–
CNM388	9239	Human	NA	Faeces	Metamonada	Dientamoeba fragilis	Unknown	‒	Negative	–
CNM389	2232	Human	NA	Faeces	Metamonada	Dientamoeba fragilis	30.2	‒	Negative	–
CNM390	7205	Human	NA	Faeces	Metamonada	Dientamoeba fragilis	41.1	‒	Negative	–
CNM391	7481	Human	NA	Faeces	Metamonada	Dientamoeba fragilis	33.4	‒	Negative	–
CNM392	5946	Human	NA	Faeces	Metamonada	Dientamoeba fragilis	22.2	‒	Negative	–
CNM394	6316	Human	NA	Faeces	Metamonada	Dientamoeba fragilis	30.4	‒	Negative	–
CNM396	6230	Human	NA	Faeces	Metamonada	Dientamoeba fragilis	33.5	‒	Negative	–
CNM397	6985	Human	NA	Faeces	Metamonada	Dientamoeba fragilis	39.9	‒	Negative	–
CNM398	6335	Human	NA	Faeces	Metamonada	Dientamoeba fragilis	27.4	‒	Negative	–
CNM399	7312	Human	NA	Faeces	Metamonada	Dientamoeba fragilis	25.4	‒	Negative	–
CNM400	5802	Human	NA	Faeces	Metamonada	Dientamoeba fragilis	24.3	‒	Positive	30.6
CNM401	1138	Human	NA	Faeces	Metamonada	Dientamoeba fragilis	39.5	‒	Negative	–
CNM403	7189	Human	NA	Faeces	Metamonada	Dientamoeba fragilis	26.1	‒	Positive	34.0
CNM404	7190	Human	NA	Faeces	Metamonada	Dientamoeba fragilis	38.9	‒	Positive	37.2
CNM405	4237	Human	NA	Faeces	Metamonada	Dientamoeba fragilis	21.4	‒	Negative	–
CNM406	8186	Human	NA	Faeces	Metamonada	Dientamoeba fragilis	29.2	‒	Negative	–
CNM410	1480	Human	NA	Faeces	Metamonada	Dientamoeba fragilis	28.2	‒	Negative	–
CNM412	1828	Human	NA	Faeces	Metamonada	Dientamoeba fragilis	26.3	‒	Negative	–
CNM413	1733	Human	NA	Faeces	Metamonada	Dientamoeba fragilis	28.2	‒	Negative	–
CNM415	883	Human	NA	Faeces	Metamonada	Dientamoeba fragilis	36.2	‒	Negative	–
CNM417	5238	Human	NA	Faeces	Metamonada	Dientamoeba fragilis	28.3	‒	Negative	–
CNM418	5833	Human	NA	Faeces	Metamonada	Dientamoeba fragilis	29.0	‒	Negative	–
CNM419	5986	Human	NA	Faeces	Metamonada	Dientamoeba fragilis	36.3	‒	Negative	–
CNM420	4543	Human	NA	Faeces	Metamonada	Dientamoeba fragilis	25.5	‒	Negative	–
CNM423	4954	Human	NA	Faeces	Metamonada	Dientamoeba fragilis	32.1	‒	Negative	–
CNM424	8121	Human	NA	Faeces	Metamonada	Dientamoeba fragilis	32.2	‒	Negative	–
CNM425	9403	Human	NA	Faeces	Metamonada	Dientamoeba fragilis	38.1	‒	Negative	–
CNM426	7800	Human	NA	Faeces	Metamonada	Dientamoeba fragilis	38.1	‒	Negative	–
CNM427	3437	Human	NA	Faeces	Metamonada	Dientamoeba fragilis	34.3	‒	Negative	–
CNM429	2058	Human	NA	Faeces	Metamonada	Dientamoeba fragilis	35.0	‒	Negative	–
CNM430	6483	Human	NA	Faeces	Metamonada	Dientamoeba fragilis	30.0	‒	Negative	–
CNM459	SUJ5	Human	NA	Faeces	Heterokonta	Blastocystis sp.	Unknown	ST1	Negative	–
CNM460	SUJ11	Human	NA	Faeces	Heterokonta	Blastocystis sp.	Unknown	ST1	Negative	–
CNM461	SUJ12	Human	NA	Faeces	Heterokonta	Blastocystis sp.	Unknown	ST1	Negative	–
CNM462	SUJ15	Human	NA	Faeces	Heterokonta	Blastocystis sp.	Unknown	ST1	Negative	–
CNM464	PT19	Non-human primate	–	Faeces	Heterokonta	Blastocystis sp.	Unknown	ST1	Negative	–
CNM465	PT24	Non-human primate	–	Faeces	Heterokonta	Blastocystis sp.	Unknown	ST1	Negative	–
CNM466	PT27	Non-human primate	–	Faeces	Heterokonta	Blastocystis sp.	Unknown	ST1	Positive	33.1
CNM467	PT47	Non-human primate	–	Faeces	Heterokonta	Blastocystis sp.	Unknown	ST1	Negative	–
CNM468	PT78	Non-human primate	–	Faeces	Heterokonta	Blastocystis sp.	Unknown	ST1	Negative	–
CNM469	SUJ14	Human	NA	Faeces	Heterokonta	Blastocystis sp.	Unknown	ST2	Negative	–
CNM470	PT33	Non-human primate	–	Faeces	Heterokonta	Blastocystis sp.	Unknown	ST2	Negative	–
CNM471	PT50	Non-human primate	–	Faeces	Heterokonta	Blastocystis sp.	Unknown	ST2	Negative	–
CNM473	PT59	Non-human primate	–	Faeces	Heterokonta	Blastocystis sp.	Unknown	ST2	Negative	–
CNM474	PT63	Non-human primate	–	Faeces	Heterokonta	Blastocystis sp.	Unknown	ST2	Negative	–
CNM475	PT66	Non-human primate	–	Faeces	Heterokonta	Blastocystis sp.	Unknown	ST2	Negative	–
CNM476	PT71	Non-human primate	–	Faeces	Heterokonta	Blastocystis sp.	Unknown	ST2	Negative	–
CNM477	PT40	Non-human primate	–	Faeces	Heterokonta	Blastocystis sp.	Unknown	ST3	Negative	–
CNM478	PT49	Non-human primate	–	Faeces	Heterokonta	Blastocystis sp.	Unknown	ST3	Negative	–
CNM479	PT54	Non-human primate	–	Faeces	Heterokonta	Blastocystis sp.	Unknown	ST3	Negative	–
CNM480	PT 57	Non-human primate	–	Faeces	Heterokonta	Blastocystis sp.	Unknown	ST3	Negative	–
CNM481	PT79	Non-human primate	–	Faeces	Heterokonta	Blastocystis sp.	Unknown	ST3	Negative	–
CNM482	PT80	Non-human primate	–	Faeces	Heterokonta	Blastocystis sp.	Unknown	ST3	Negative	–
CNM484	PT135	Non-human primate	–	Faeces	Heterokonta	Blastocystis sp.	Unknown	ST3	Negative	–
CNM485	PT203	Non-human primate	–	Faeces	Heterokonta	Blastocystis sp.	Unknown	ST3	Negative	–
CNM486	PT212	Non-human primate	–	Faeces	Heterokonta	Blastocystis sp.	Unknown	ST3	Negative	–
CNM487	SUJ4	Human	43	Faeces	Heterokonta	Blastocystis sp.	Unknown	ST4	Negative	–
CNM488	SUJ8	Human	38	Faeces	Heterokonta	Blastocystis sp.	Unknown	ST4	Negative	–
CNM489	SUJ16	Human	53	Faeces	Heterokonta	Blastocystis sp.	Unknown	ST4	Negative	–
CNM490	SUJ24	Human	23	Faeces	Heterokonta	Blastocystis sp.	Unknown	ST4	Negative	–
CNM491	PT94	Non-human primate	–	Faeces	Heterokonta	Blastocystis sp.	Unknown	ST4	Positive	37.2
CNM492	PT115	Non-human primate	–	Faeces	Heterokonta	Blastocystis sp.	Unknown	ST4	Negative	–
CNM493	PT120	Non-human primate	–	Faeces	Heterokonta	Blastocystis sp.	Unknown	ST4	Negative	–
CNM494	PT42	Non-human primate	–	Faeces	Heterokonta	Blastocystis sp.	Unknown	ST5	Negative	–
CNM496	PT51	Non-human primate	–	Faeces	Heterokonta	Blastocystis sp.	Unknown	ST5	Negative	–
CNM497	PT58	Non-human primate	–	Faeces	Heterokonta	Blastocystis sp.	Unknown	ST5	Negative	–
CNM498	PT74	Non-human primate	–	Faeces	Heterokonta	Blastocystis sp.	Unknown	ST5	Negative	–
CNM499	PT81	Non-human primate	–	Faeces	Heterokonta	Blastocystis sp.	Unknown	ST5	Negative	–
CNM500	PT82	Non-human primate	–	Faeces	Heterokonta	Blastocystis sp.	Unknown	ST5	Negative	–
CNM501	PT97	Non-human primate	–	Faeces	Heterokonta	Blastocystis sp.	Unknown	ST8	Negative	–
CNM502	PT107	Non-human primate	–	Faeces	Heterokonta	Blastocystis sp.	Unknown	ST8	Negative	–
CNM503	PT204	Non-human primate	–	Faeces	Heterokonta	Blastocystis sp.	Unknown	ST8	Negative	–
CNM504	PT221	Non-human primate	–	Faeces	Heterokonta	Blastocystis sp.	Unknown	ST8	Negative	–
CNM510	–	Human	NA	Faeces	Apicomplexa	Isospora belli	–	–	Negative	–
CNM554	–	–	–	Culture	Apicomplexa	Babesia divergens	–	–	Negative	–
CNM555	–	Ratón	–	Culture	Apicomplexa	Toxoplasma gondii	–	–	Negative	–
CNM556	–	Culture	–	Culture	Apicomplexa	Toxoplasma gondii	–	–	Negative	–
CNM557	–	Culture	–	Culture	Apicomplexa	Neospora caninum	–	–	Negative	–
CNM558	–	Ovine	–	Culture	Apicomplexa	Sarcocystis gigantea	–	–	Negative	–
CNM559	–	Culture	–	Culture	Apicomplexa	Sarcocystis cruzi	–	–	Negative	–
CNM560	–	Fox	–	Culture	Apicomplexa	Sarcocystis arctica	–	–	Negative	–
CNM561	–	Culture	–	Culture	Apicomplexa	Besnoitia besnoiti	–	–	Negative	–
CNM562	–	Bovine	–	Culture	Apicomplexa	Besnoitia besnoiti	–	–	Negative	–
CNM47	201852968	Human	NA	Blood	Apicomplexa	Plasmodium falciparum	Unknown	–	Negative	–
CNM60	201850211	Human	NA	Blood	Apicomplexa	Plasmodium malariae	Unknown	–	Negative	–
CNM61	201852832	Human	NA	Blood	Apicomplexa	Plasmodium ovale	Unknown	–	Negative	–
CNM65	201851640	Human	NA	Blood	Apicomplexa	Plasmodium vivax	Unknown	–	Negative	–
CNM68	L-100	–	–	Culture	Euglenozoa	Leishmania aethiopica	Unknown	–	Negative	–
CNM69	DD8	–	–	Culture	Euglenozoa	Leishmania donovani	Unknown	–	Negative	–
CNM70	5ASKH	–	–	Culture	Euglenozoa	Leishmania major	Unknown	–	Negative	–
CNM71	K27	–	–	Culture	Euglenozoa	Leishmania tropica	Unknown	–	Negative	–
CNM72	PB75	–	–	Culture	Euglenozoa	Leishmania infantum	Unknown	–	Negative	–
CNM73	M2904	–	–	Culture	Euglenozoa	Leishmania braziliensis	Unknown	–	Negative	–
CNM74	M378	–	–	Culture	Euglenozoa	Leishmania mexicana	Unknown	–	Negative	–
CNM75	PH8	–	–	Culture	Euglenozoa	Leishmania amazonenesis	Unknown	–	Negative	–
CNM549	PT239	Non-human primate	–	Faeces	Microsporidia	Enterocytozoon bieneusi	–	Type IV	Negative	–
CNM550	PT444	Non-human primate	–	Faeces	Microsporidia	Enterocytozoon bieneusi	–	CM18	Negative	–
CNM551	PT483	Non-human primate	–	Faeces	Microsporidia	Enterocytozoon bieneusi	–	CM18	Negative	–
CNM552	G18	Human	11	Faeces	Microsporidia	Enterocytozoon bieneusi	–	Type IV	Negative	–
CNM553	–	–	–	Adult worm	Nematoda	Trichuris muris	–	–	Negative	–
CNM505	–	–	–	Adult worm	Nematoda	Anisakis simplex	–	–	Negative	–
CNM506	–	–	–	Adult worm	Nematoda	Mansonella perstans	–	–	Negative	–
CNM507	–	–	–	Adult worm	Nematoda	Oncocercha volvulus	–	–	Negative	–
CNM508	–	–	–	Adult worm	Nematoda	Dirofilaria repens	–	–	Negative	–
CNM509	–	–	–	Adult worm	Nematoda	Loa Loa	–	–	Negative	–

## Sheet: VIASURE E. histolytica
Tube ID	Sample ID	Host	Age (years)	Original sample	Phylum	Parasite species	CT value in qPCR	Genotype	VIASURE E. histopytica Real-Time PCR results	CT value in qPCR
CNM246	0179/18	Human	NA	Faeces	Apicomplexa	Cryptosporidium parvum	Unknown	IIdA29G1	Negative	–
CNM247	0180/18	Human	NA	Faeces	Apicomplexa	Cryptosporidium parvum	Unknown	IIdA22G2R1	Negative	–
CNM248	0366/18	Human	1	Faeces	Apicomplexa	Cryptosporidium parvum	Unknown	IIdA26G1	Negative	–
CNM249	0367/18	Human	27	Faeces	Apicomplexa	Cryptosporidium parvum	Unknown	IIcA5G3R2	Negative	–
CNM251	0436/18	Human	1	Faeces	Apicomplexa	Cryptosporidium hominis	Unknown	IbA12G3R2	Negative	–
CNM252	0579/18	Human	37	Faeces	Apicomplexa	Cryptosporidium hominis	Unknown	IaA12R1	Negative	–
CNM255	0737/18	Human	NA	Faeces	Apicomplexa	Cryptosporidium parvum	Unknown	IIdA23G1	Negative	–
CNM256	0738/18	Human	NA	Faeces	Apicomplexa	Cryptosporidium parvum	Unknown	IIdA23G1R1	Negative	–
CNM258	0927/18	Human	1	Faeces	Apicomplexa	Cryptosporidium parvum	Unknown	IIaA19G4R1	Negative	–
CNM260	0929/18	Human	2	Faeces	Apicomplexa	Cryptosporidium parvum	Unknown	IIaA15G2R1	Negative	–
CNM261	0930/18	Human	2	Faeces	Apicomplexa	Cryptosporidium parvum	Unknown	IIdA18G1	Negative	–
CNM262	0932/18	Human	5	Faeces	Apicomplexa	Cryptosporidium hominis	Unknown	IbA12G3R2	Negative	–
CNM263	0933/18	Human	2	Faeces	Apicomplexa	Cryptosporidium hominis	Unknown	IbA12G3R2	Negative	–
CNM266	1040/18	Human	1	Faeces	Apicomplexa	Cryptosporidium parvum	Unknown	IIdA22G1R1	Negative	–
CNM269	1286/18	Human	2	Faeces	Apicomplexa	Cryptosporidium hominis	Unknown	IeA11G3T3	Negative	–
CNM270	0172/19	Human	7	Faeces	Apicomplexa	Cryptosporidium parvum	Unknown	IIdA17G1R1	Negative	–
CNM272	0236/19	Human	1	Faeces	Apicomplexa	Cryptosporidium hominis	Unknown	IeA11G3T3	Negative	–
CNM273	0239/19	Human	23	Faeces	Apicomplexa	Cryptosporidium parvum	Unknown	IIaA15G2R1	Negative	–
CNM274	0290/19	Human	2	Faeces	Apicomplexa	Cryptosporidium parvum	Unknown	IIaA17G2R1	Negative	–
CNM275	0304/19	Human	11	Faeces	Apicomplexa	Cryptosporidium parvum	Unknown	IIaA15G2R1	Negative	–
CNM276	0406/19	Human	3	Faeces	Apicomplexa	Cryptosporidium parvum	Unknown	IIaA17G2R1	Negative	–
CNM277	0522/19	Human	7	Faeces	Apicomplexa	Cryptosporidium parvum	Unknown	IIaA15G2R1	Negative	–
CNM282	1410/18	Human	8	Faeces	Apicomplexa	Cryptosporidium hominis	Unknown	IbA10G2	Negative	–
CNM283	1411/18	Human	2	Faeces	Apicomplexa	Cryptosporidium hominis	Unknown	IbA10G2	Negative	–
CNM284	1414/18	Human	1	Faeces	Apicomplexa	Cryptosporidium hominis	Unknown	IbA10G2	Negative	–
CNM285	1415/18	Human	3	Faeces	Apicomplexa	Cryptosporidium hominis	Unknown	IbA10G2	Negative	–
CNM286	1416/18	Human	1	Faeces	Apicomplexa	Cryptosporidium hominis	Unknown	IbA10G2	Negative	–
CNM287	1417/18	Human	10	Faeces	Apicomplexa	Cryptosporidium hominis	Unknown	IbA10G2	Negative	–
CNM288	1418/18	Human	4	Faeces	Apicomplexa	Cryptosporidium hominis	Unknown	IbA10G2	Negative	–
CNM289	1419/18	Human	2	Faeces	Apicomplexa	Cryptosporidium hominis	Unknown	IbA10G2	Negative	–
CNM291	1421/18	Human	6	Faeces	Apicomplexa	Cryptosporidium hominis	Unknown	IbA10G2	Negative	–
CNM299	1534/18	Human	2	Faeces	Apicomplexa	Cryptosporidium hominis	Unknown	IbA10G2	Negative	–
CNM300	1656/18	Human	2	Faeces	Apicomplexa	Cryptosporidium hominis	Unknown	IbA10G2	Negative	–
CNM301	0152/19	Human	2	Faeces	Apicomplexa	Cryptosporidium hominis	Unknown	IbA10G2	Negative	–
CNM302	0156/19	Human	5	Faeces	Apicomplexa	Cryptosporidium hominis	Unknown	IbA10G2	Negative	–
CNM303	0159/19	Human	4	Faeces	Apicomplexa	Cryptosporidium hominis	Unknown	IbA10G2	Negative	–
CNM304	0161/19	Human	4	Faeces	Apicomplexa	Cryptosporidium hominis	Unknown	IbA10G2	Negative	–
CNM305	0163/19	Human	1	Faeces	Apicomplexa	Cryptosporidium hominis	Unknown	IbA10G2	Negative	–
CNM306	0164/19	Human	2	Faeces	Apicomplexa	Cryptosporidium hominis	Unknown	IbA10G2	Negative	–
CNM307	0166/19	Human	1	Faeces	Apicomplexa	Cryptosporidium hominis	Unknown	IbA10G2	Negative	–
CNM308	0170/19	Human	1	Faeces	Apicomplexa	Cryptosporidium hominis	Unknown	IbA10G2	Negative	–
CNM309	0171/19	Human	4	Faeces	Apicomplexa	Cryptosporidium hominis	Unknown	IbA10G2	Negative	–
CNM310	0174/19	Human	6	Faeces	Apicomplexa	Cryptosporidium hominis	Unknown	IbA10G2	Negative	–
CNM311	0175/19	Human	3	Faeces	Apicomplexa	Cryptosporidium hominis	Unknown	IbA10G2	Negative	–
CNM312	0176/19	Human	1	Faeces	Apicomplexa	Cryptosporidium hominis	Unknown	IbA10G2	Negative	–
CNM314	0178/19	Human	1	Faeces	Apicomplexa	Cryptosporidium hominis	Unknown	IbA10G2	Negative	–
CNM315	0179/19	Human	1	Faeces	Apicomplexa	Cryptosporidium hominis	Unknown	IbA10G2	Negative	–
CNM318	0182/19	Human	2	Faeces	Apicomplexa	Cryptosporidium hominis	Unknown	IbA10G2	Negative	–
CNM319	0183/19	Human	2	Faeces	Apicomplexa	Cryptosporidium hominis	Unknown	IbA10G2	Negative	–
CNM320	0184/19	Human	5	Faeces	Apicomplexa	Cryptosporidium hominis	Unknown	IbA10G2	Negative	–
CNM321	0185/19	Human	8	Faeces	Apicomplexa	Cryptosporidium hominis	Unknown	IbA10G2	Negative	–
CNM322	0186/19	Human	2	Faeces	Apicomplexa	Cryptosporidium hominis	Unknown	IbA10G2	Negative	–
CNM323	0187/19	Human	1	Faeces	Apicomplexa	Cryptosporidium hominis	Unknown	IbA10G2	Negative	–
CNM324	0188/19	Human	2	Faeces	Apicomplexa	Cryptosporidium hominis	Unknown	IbA10G2	Negative	–
CNM325	0189/19	Human	1	Faeces	Apicomplexa	Cryptosporidium hominis	Unknown	IbA10G2	Negative	–
CNM326	0190/19	Human	5	Faeces	Apicomplexa	Cryptosporidium hominis	Unknown	IbA10G2	Negative	–
CNM327	0209/19	Human	2	Faeces	Apicomplexa	Cryptosporidium hominis	Unknown	IbA10G2	Negative	–
CNM328	0213/19	Human	1	Faeces	Apicomplexa	Cryptosporidium hominis	Unknown	IbA10G2	Negative	–
CNM329	0214/19	Human	2	Faeces	Apicomplexa	Cryptosporidium hominis	Unknown	IbA10G2	Negative	–
CNM330	0217/19	Human	3	Faeces	Apicomplexa	Cryptosporidium hominis	Unknown	IbA10G2	Negative	–
CNM331	0221/19	Human	2	Faeces	Apicomplexa	Cryptosporidium hominis	Unknown	IbA10G2	Negative	–
CNM332	0225/19	Human	2	Faeces	Apicomplexa	Cryptosporidium hominis	Unknown	IbA10G2	Negative	–
CNM333	0226/19	Human	2	Faeces	Apicomplexa	Cryptosporidium hominis	Unknown	IbA10G2	Negative	–
CNM334	0230/19	Human	3	Faeces	Apicomplexa	Cryptosporidium hominis	Unknown	IbA10G2	Negative	–
CNM335	0232/19	Human	3	Faeces	Apicomplexa	Cryptosporidium hominis	Unknown	IbA10G2	Negative	–
CNM336	0235/19	Human	5	Faeces	Apicomplexa	Cryptosporidium hominis	Unknown	IbA10G2	Negative	–
CNM337	0289/19	Human	2	Faeces	Apicomplexa	Cryptosporidium hominis	Unknown	IbA10G2	Negative	–
CNM338	0291/19	Human	1	Faeces	Apicomplexa	Cryptosporidium hominis	Unknown	IbA10G2	Negative	–
CNM339	0292/19	Human	1	Faeces	Apicomplexa	Cryptosporidium hominis	Unknown	IbA10G2	Negative	–
CNM340	0296/19	Human	2	Faeces	Apicomplexa	Cryptosporidium hominis	Unknown	IbA10G2	Negative	–
CNM343	0309/19	Human	3	Faeces	Apicomplexa	Cryptosporidium hominis	Unknown	IbA10G2	Negative	–
CNM344	0314/19	Human	3	Faeces	Apicomplexa	Cryptosporidium hominis	Unknown	IbA10G2	Negative	–
CNM345	0315/19	Human	11	Faeces	Apicomplexa	Cryptosporidium hominis	Unknown	IbA10G2	Negative	–
CNM346	0322/19	Human	6	Faeces	Apicomplexa	Cryptosporidium hominis	Unknown	IbA10G2	Negative	–
CNM347	0358/19	Human	4	Faeces	Apicomplexa	Cryptosporidium hominis	Unknown	IbA10G2	Negative	–
CNM349	0412/19	Human	10	Faeces	Apicomplexa	Cryptosporidium hominis	Unknown	IbA10G2	Negative	–
CNM350	0414/19	Human	3	Faeces	Apicomplexa	Cryptosporidium hominis	Unknown	IbA10G2	Negative	–
CNM365	0926/19	Human	1	Faeces	Apicomplexa	Cryptosporidium hominis	Unknown	IbA10G2	Negative	–
CNM366	0974/19	Human	1	Faeces	Apicomplexa	Cryptosporidium hominis	Unknown	IbA10G2	Negative	–
CNM367	1040/19	Human	NA	Faeces	Apicomplexa	Cryptosporidium hominis	Unknown	IbA10G2	Negative	–
CNM369	1064/19	Human	NA	Faeces	Apicomplexa	Cryptosporidium hominis	Unknown	IbA10G2	Negative	–
CNM370	1084/19	Human	NA	Faeces	Apicomplexa	Cryptosporidium hominis	Unknown	IbA10G2	Negative	–
CNM371	1121/19	Human	NA	Faeces	Apicomplexa	Cryptosporidium hominis	Unknown	IbA10G2	Negative	–
CNM372	1135/19	Human	NA	Faeces	Apicomplexa	Cryptosporidium hominis	Unknown	IbA10G2	Negative	–
CNM373	1173/19	Human	NA	Faeces	Apicomplexa	Cryptosporidium hominis	Unknown	IbA10G2	Negative	–
CNM517	288	Human	11	Faeces	Apicomplexa	Cryptosporidium hominis	–	IbA10G2	Negative	–
CNM518	125	Human	6	Faeces	Apicomplexa	Cryptosporidium hominis	–	Unknown	Negative	–
CNM525	436	Human	6	Faeces	Apicomplexa	Cryptosporidium hominis	–	Unknown	Negative	–
CNM537	L48	Human	6	Faeces	Apicomplexa	Cryptosporidium parvum	–	Unknown	Negative	–
CNM542	A83	Human	6	Faeces	Apicomplexa	Cryptosporidium hominis	–	Unknown	Negative	–
CNM512	17484	Wolf	–	Faeces	Apicomplexa	Cryptosporidium canis	–	Unknown	Negative	–
CNM532	MC138	Human	6	Faeces	Apicomplexa	Cryptosporidium felis	–	Unknown	Negative	–
CNM533	MC144	Human	6	Faeces	Apicomplexa	Cryptosporidium felis	–	Unknown	Negative	–
CNM513	1	Wild boar	–	Faeces	Apicomplexa	Cryptosporidium scrofarum	–	–	Negative	–
CNM514	5	Wild boar	–	Faeces	Apicomplexa	Cryptosporidium scrofarum	–	–	Negative	–
CNM515	58	Cervid	–	Faeces	Apicomplexa	Cryptosporidium ryane	–	Unknown	Negative	–
CNM92	1396/18	Human	66	Faeces	Metamonada	Giardia duodenalis	23.6	AII	Negative	–
CNM93	1397/18	Human	36	Faeces	Metamonada	Giardia duodenalis	26.4	BIV	Negative	–
CNM94	1431/18	Human	1	Faeces	Metamonada	Giardia duodenalis	24.3	BIV	Negative	–
CNM95	1432/18	Human	34	Faeces	Metamonada	Giardia duodenalis	27.4	BIV	Negative	–
CNM96	AS 5	Human	8	Faeces	Metamonada	Giardia duodenalis	Unknown	Unknown	Negative	–
CNM97	1488/18	Human	1	Faeces	Metamonada	Giardia duodenalis	28.0	BIV	Negative	–
CNM98	1500/18	Human	40	Faeces	Metamonada	Giardia duodenalis	27.1	BIV	Negative	–
CNM99	1531/18	Human	3	Faeces	Metamonada	Giardia duodenalis	22.9	Unknown	Negative	–
CNM100	AS 14	Human	8	Faeces	Metamonada	Giardia duodenalis	Unknown	Unknown	Negative	–
CNM101	1585/18	Human	58	Faeces	Metamonada	Giardia duodenalis	21.2	BIV	Negative	–
CNM102	1586/18	Human	9	Faeces	Metamonada	Giardia duodenalis	18.2	BIV	Negative	–
CNM103	1588/18	Human	28	Faeces	Metamonada	Giardia duodenalis	21.7	BIV	Negative	–
CNM104	1592/18	Human	3	Faeces	Metamonada	Giardia duodenalis	24.2	AII	Negative	–
CNM105	1604/18	Human	30	Faeces	Metamonada	Giardia duodenalis	24.5	BIII+BIV	Negative	–
CNM106	AS 31	Human	8	Faeces	Metamonada	Giardia duodenalis	Unknown	Unknown	Negative	–
CNM107	1643/18	Human	75	Faeces	Metamonada	Giardia duodenalis	24.7	AII	Negative	–
CNM108	1644/18	Human	8	Faeces	Metamonada	Giardia duodenalis	25.8	BIV	Negative	–
CNM109	0003/19	Human	14	Faeces	Metamonada	Giardia duodenalis	25.6	AII	Negative	–
CNM110	0061/19	Human	2	Faeces	Metamonada	Giardia duodenalis	26.8	AII	Negative	–
CNM111	0094/19	Human	13	Faeces	Metamonada	Giardia duodenalis	20.0	BIII	Negative	–
CNM112	AS 42	Human	5	Faeces	Metamonada	Giardia duodenalis	Unknown	Unknown	Negative	–
CNM113	0135/19	Human	4	Faeces	Metamonada	Giardia duodenalis	30.9	BIV	Negative	–
CNM114	0149/19	Human	2	Faeces	Metamonada	Giardia duodenalis	28.9	AII	Negative	–
CNM115	0160/19	Human	4	Faeces	Metamonada	Giardia duodenalis	37.8	AII	Negative	–
CNM116	0207/19	Human	5	Faeces	Metamonada	Giardia duodenalis	25.9	BIV	Negative	–
CNM117	0211/19	Human	5	Faeces	Metamonada	Giardia duodenalis	22.7	BIV	Negative	–
CNM118	0219/19	Human	24	Faeces	Metamonada	Giardia duodenalis	16.9	BIV	Negative	–
CNM119	0223/19	Human	4	Faeces	Metamonada	Giardia duodenalis	20.4	BIV	Negative	–
CNM120	0229/19	Human	5	Faeces	Metamonada	Giardia duodenalis	27.1	BIV	Negative	–
CNM121	0277/19	Human	8	Faeces	Metamonada	Giardia duodenalis	21.7	AII	Negative	–
CNM122	0313/19	Human	5	Faeces	Metamonada	Giardia duodenalis	29.7	BIV	Negative	–
CNM124	0321/19	Human	3	Faeces	Metamonada	Giardia duodenalis	30.3	AII	Negative	–
CNM125	0325/19	Human	4	Faeces	Metamonada	Giardia duodenalis	22.6	BIV	Negative	–
CNM126	0338/19	Human	4	Faeces	Metamonada	Giardia duodenalis	32.5	BIII	Negative	–
CNM127	0404/19	Human	5	Faeces	Metamonada	Giardia duodenalis	21.5	AII	Negative	–
CNM128	0405/19	Human	6	Faeces	Metamonada	Giardia duodenalis	23.8	BIV	Negative	–
CNM129	0410/19	Human	36	Faeces	Metamonada	Giardia duodenalis	28.9	BIV	Negative	–
CNM130	0413/19	Human	3	Faeces	Metamonada	Giardia duodenalis	24.6	BIV	Negative	–
CNM131	0416/19	Human	53	Faeces	Metamonada	Giardia duodenalis	26.4	BIII	Negative	–
CNM134	0435/19	Human	57	Faeces	Metamonada	Giardia duodenalis	23.9	BIII	Negative	–
CNM135	0442/19	Human	5	Faeces	Metamonada	Giardia duodenalis	27.3	BIV	Negative	–
CNM137	0491/19	Human	3	Faeces	Metamonada	Giardia duodenalis	30.2	AII	Negative	–
CNM139	0511/19	Human	5	Faeces	Metamonada	Giardia duodenalis	30.9	BIV	Negative	–
CNM140	0526/19	Human	28	Faeces	Metamonada	Giardia duodenalis	25.1	BIV	Negative	–
CNM141	0527/19	Human	2	Faeces	Metamonada	Giardia duodenalis	22.4	BIV	Negative	–
CNM142	AS 50a	Human	2	Faeces	Metamonada	Giardia duodenalis	Unknown	Unknown	Negative	–
CNM143	AS 50b	Human	2	Faeces	Metamonada	Giardia duodenalis	Unknown	Unknown	Negative	–
CNM144	0558/19	Human	19	Faeces	Metamonada	Giardia duodenalis	22.1	BIII	Negative	–
CNM145	0598/19	Human	1	Faeces	Metamonada	Giardia duodenalis	21.2	BIV	Negative	–
CNM146	0621/19	Human	1	Faeces	Metamonada	Giardia duodenalis	21.5	BIV	Negative	–
CNM147	0657/19	Human	16	Faeces	Metamonada	Giardia duodenalis	26.8	BIV	Negative	–
CNM148	0673/19	Human	64	Faeces	Metamonada	Giardia duodenalis	16.5	AII	Negative	–
CNM149	0688/19	Human	1	Faeces	Metamonada	Giardia duodenalis	18.2	BIV	Negative	–
CNM150	0702/19	Human	2	Faeces	Metamonada	Giardia duodenalis	22.7	BIV	Negative	–
CNM151	0719/19	Human	3	Faeces	Metamonada	Giardia duodenalis	27.2	AII	Negative	–
CNM152	0720/19	Human	44	Faeces	Metamonada	Giardia duodenalis	26.5	BIV	Negative	–
CNM153	0744/19	Human	10	Faeces	Metamonada	Giardia duodenalis	23.5	BIV	Negative	–
CNM154	0768/19	Human	1	Faeces	Metamonada	Giardia duodenalis	26.8	BIV	Negative	–
CNM155	0769/19	Human	2	Faeces	Metamonada	Giardia duodenalis	23.1	AII	Negative	–
CNM156	AS 55	Human	1	Faeces	Metamonada	Giardia duodenalis	Unknown	Unknown	Negative	–
CNM157	0783/19	Human	44	Faeces	Metamonada	Giardia duodenalis	22.9	BIV	Negative	–
CNM158	0809/19	Human	8	Faeces	Metamonada	Giardia duodenalis	22.9	AII	Negative	–
CNM159	0814/19	Human	23	Faeces	Metamonada	Giardia duodenalis	24.3	BIII+BIV	Negative	–
CNM160	0822/19	Human	1	Faeces	Metamonada	Giardia duodenalis	25.1	BIV	Negative	–
CNM161	0827/19	Human	5	Faeces	Metamonada	Giardia duodenalis	22.7	AII	Negative	–
CNM162	0846/19	Human	3	Faeces	Metamonada	Giardia duodenalis	27.3	BIV	Negative	–
CNM163	0851/19	Human	8	Faeces	Metamonada	Giardia duodenalis	32.7	BIV	Negative	–
CNM164	0856/19	Human	7	Faeces	Metamonada	Giardia duodenalis	28.8	BIV	Negative	–
CNM165	0866/19	Human	8	Faeces	Metamonada	Giardia duodenalis	24.6	BIV	Negative	–
CNM166	0871/19	Human	29	Faeces	Metamonada	Giardia duodenalis	30.8	BIII	Negative	–
CNM167	0872/19	Human	41	Faeces	Metamonada	Giardia duodenalis	30.8	BIII	Negative	–
CNM168	AS 60	Human	NA	Faeces	Metamonada	Giardia duodenalis	Unknown	Unknown	Negative	–
CNM169	AS 70	Human	16	Faeces	Metamonada	Giardia duodenalis	Unknown	Unknown	Negative	–
CNM170	AS 71	Human	3	Faeces	Metamonada	Giardia duodenalis	Unknown	Unknown	Negative	–
CNM171	AS 78	Human	NA	Faeces	Metamonada	Giardia duodenalis	Unknown	Unknown	Negative	–
CNM172	AS 79	Human	8	Faeces	Metamonada	Giardia duodenalis	Unknown	Unknown	Negative	–
CNM173	AS 80	Human	12	Faeces	Metamonada	Giardia duodenalis	Unknown	Unknown	Negative	–
CNM174	AS 85	Human	9	Faeces	Metamonada	Giardia duodenalis	Unknown	Unknown	Negative	–
CNM175	AS 94	Human	3	Faeces	Metamonada	Giardia duodenalis	Unknown	Unknown	Negative	–
CNM176	AS 106	Human	1	Faeces	Metamonada	Giardia duodenalis	Unknown	Unknown	Negative	–
CNM177	AS 111	Human	1	Faeces	Metamonada	Giardia duodenalis	Unknown	Unknown	Negative	–
CNM178	AS 117	Human	59	Faeces	Metamonada	Giardia duodenalis	Unknown	Unknown	Negative	–
CNM179	AS 132	Human	NA	Faeces	Metamonada	Giardia duodenalis	Unknown	Unknown	Negative	–
CNM180	AS 172	Human	16	Faeces	Metamonada	Giardia duodenalis	Unknown	Unknown	Negative	–
CNM181	AS 176a	Human	6	Faeces	Metamonada	Giardia duodenalis	Unknown	Unknown	Negative	–
CNM182	1014/19	Human	NA	Faeces	Metamonada	Giardia duodenalis	26.3	BIV	Negative	–
CNM183	AS 178	Human	21	Faeces	Metamonada	Giardia duodenalis	Unknown	Unknown	Negative	–
CNM184	1032/19	Human	NA	Faeces	Metamonada	Giardia duodenalis	29.8	BIII	Negative	–
CNM185	1039/19	Human	NA	Faeces	Metamonada	Giardia duodenalis	27.5	BIV	Negative	–
CNM186	AS 180	Human	1	Faeces	Metamonada	Giardia duodenalis	Unknown	Unknown	Negative	–
CNM187	1124/19	Human	NA	Faeces	Metamonada	Giardia duodenalis	25.1	BIII+BIV	Negative	–
CNM188	1170/19	Human	NA	Faeces	Metamonada	Giardia duodenalis	17.5	AII	Negative	–
CNM189	1185/19	Human	NA	Faeces	Metamonada	Giardia duodenalis	16.4	AII	Negative	–
CNM190	1200/19	Human	NA	Faeces	Metamonada	Giardia duodenalis	23.7	BIV	Negative	–
CNM191	1201/19	Human	NA	Faeces	Metamonada	Giardia duodenalis	19.2	BIV	Negative	–
CNM192	0426/18	Human	25	Faeces	Metamonada	Giardia duodenalis	31.3	Unknown	Negative	–
CNM193	AS 245	Human	NA	Faeces	Metamonada	Giardia duodenalis	Unknown	Unknown	Negative	–
CNM195	1512/18	Human	48	Faeces	Metamonada	Giardia duodenalis	31.3	Unknown	Negative	–
CNM198	0153/19	Human	2	Faeces	Metamonada	Giardia duodenalis	32.7	Unknown	Negative	–
CNM199	0849/19	Human	2	Faeces	Metamonada	Giardia duodenalis	32.0	Unknown	Negative	–
CNM200	AS 282a	Human	14	Faeces	Metamonada	Giardia duodenalis	Unknown	Unknown	Negative	–
CNM203	1107/18	Human	7	Faeces	Metamonada	Giardia duodenalis	33.3	Unknown	Negative	–
CNM205	1514/18	Human	2	Faeces	Metamonada	Giardia duodenalis	33.2	Unknown	Negative	–
CNM207	0493/18	Human	10	Faeces	Metamonada	Giardia duodenalis	34.3	Unknown	Negative	–
CNM209	1496/18	Human	4	Faeces	Metamonada	Giardia duodenalis	34.0	Unknown	Negative	–
CNM211	0490/19	Human	12	Faeces	Metamonada	Giardia duodenalis	34.1	Unknown	Negative	–
CNM213	1469/18	Human	3	Faeces	Metamonada	Giardia duodenalis	35.0	Unknown	Negative	–
CNM214	1474/18	Human	18	Faeces	Metamonada	Giardia duodenalis	35.3	Unknown	Negative	–
CNM215	AS 330	Human	28	Faeces	Metamonada	Giardia duodenalis	Unknown	Unknown	Negative	–
CNM217	0468/18	Human	5	Faeces	Metamonada	Giardia duodenalis	36.1	Unknown	Negative	–
CNM225	A333/14	Dog	–	Faeces	Metamonada	Giardia duodenalis	Unknown	C	Negative	–
CNM226	A327/14	Dog	–	Faeces	Metamonada	Giardia duodenalis	Unknown	C	Negative	–
CNM227	A107/14	Dog	–	Faeces	Metamonada	Giardia duodenalis	Unknown	C	Negative	–
CNM228	A88/14	Cat	–	Faeces	Metamonada	Giardia duodenalis	Unknown	F	Negative	–
CNM229	A345/14	Cat	–	Faeces	Metamonada	Giardia duodenalis	Unknown	F	Negative	–
CNM433	753-19	Human	NA	Faeces	Amoebozoa	Entamoeba histolytica	Unknown	‒	Positive	30.7
CNM435	983-19	Human	NA	Faeces	Amoebozoa	Entamoeba histolytica	Unknown	‒	Positive	28.3
CNM436	998-19	Human	NA	Faeces	Amoebozoa	Entamoeba histolytica	Unknown	‒	Positive	23.1
CNM437	1002-19	Human	NA	Faeces	Amoebozoa	Entamoeba histolytica	Unknown	‒	Positive	20.8
CNM438	1003-19	Human	NA	Faeces	Amoebozoa	Entamoeba histolytica	Unknown	‒	Positive	21.8
CNM439	1007-19	Human	NA	Faeces	Amoebozoa	Entamoeba histolytica	Unknown	‒	Positive	24.0
CNM440	1027-19	Human	NA	Faeces	Amoebozoa	Entamoeba histolytica	Unknown	‒	Positive	27.2
CNM441	1042-19	Human	NA	Faeces	Amoebozoa	Entamoeba histolytica	Unknown	‒	Positive	27.2
CNM442	1066-19	Human	NA	Faeces	Amoebozoa	Entamoeba histolytica	Unknown	‒	Positive	39.9
CNM443	1067-19	Human	NA	Faeces	Amoebozoa	Entamoeba histolytica	Unknown	‒	Positive	36.7
CNM444	1068-19	Human	NA	Faeces	Amoebozoa	Entamoeba histolytica	Unknown	‒	Positive	30.1
CNM445	1069-19	Human	NA	Faeces	Amoebozoa	Entamoeba histolytica	Unknown	‒	Negative	–
CNM446	1070-19	Human	NA	Faeces	Amoebozoa	Entamoeba histolytica	Unknown	‒	Positive	30.5
CNM447	1078-19	Human	NA	Faeces	Amoebozoa	Entamoeba histolytica	Unknown	‒	Positive	38.0
CNM448	1079-19	Human	NA	Faeces	Amoebozoa	Entamoeba histolytica	Unknown	‒	Positive	30.4
CNM449	1083-19	Human	NA	Faeces	Amoebozoa	Entamoeba histolytica	Unknown	‒	Positive	26.3
CNM450	1146-19	Human	NA	Faeces	Amoebozoa	Entamoeba histolytica	Unknown	‒	Positive	27.0
CNM451	1147-19	Human	NA	Faeces	Amoebozoa	Entamoeba histolytica	Unknown	‒	Positive	26.7
CNM452	1258-19	Human	NA	Faeces	Amoebozoa	Entamoeba histolytica	Unknown	‒	Positive	25.9
CNM453	1294-19	Human	NA	Faeces	Amoebozoa	Entamoeba histolytica	Unknown	‒	Positive	35.4
CNM454	1295-19	Human	NA	Faeces	Amoebozoa	Entamoeba histolytica	Unknown	‒	Positive	29.7
CNM455	1403-19	Human	NA	Faeces	Amoebozoa	Entamoeba histolytica	Unknown	‒	Positive	34.0
CNM456	1462-19	Human	NA	Faeces	Amoebozoa	Entamoeba histolytica	Unknown	‒	Positive	23.7
CNM457	1490-19	Human	NA	Faeces	Amoebozoa	Entamoeba histolytica	Unknown	‒	Positive	33.8
CNM458	1209-19	Human	NA	Faeces	Amoebozoa	Entamoeba histolytica	Unknown	‒	Positive	29.5
CNM13	280-19	Human	NA	Faeces	Amoebozoa	Entamoeba dispar	Unknown	–	Negative	–
CNM14	284-19	Human	NA	Faeces	Amoebozoa	Entamoeba dispar	Unknown	–	Negative	–
CNM15	879-19	Human	NA	Faeces	Amoebozoa	Entamoeba dispar	Unknown	–	Negative	–
CNM16	918-19	Human	NA	Faeces	Amoebozoa	Entamoeba dispar	Unknown	–	Negative	–
CNM17	1013-19	Human	NA	Faeces	Amoebozoa	Entamoeba dispar	Unknown	–	Negative	–
CNM18	1020-19	Human	NA	Faeces	Amoebozoa	Entamoeba dispar	Unknown	–	Negative	–
CNM19	1051-19	Human	NA	Faeces	Amoebozoa	Entamoeba dispar	Unknown	–	Negative	–
CNM20	1054-19	Human	NA	Faeces	Amoebozoa	Entamoeba dispar	Unknown	–	Negative	–
CNM21	1058-19	Human	NA	Faeces	Amoebozoa	Entamoeba dispar	Unknown	–	Negative	–
CNM22	1141-19	Human	NA	Faeces	Amoebozoa	Entamoeba dispar	Unknown	–	Negative	–
CNM23	1142-19	Human	NA	Faeces	Amoebozoa	Entamoeba dispar	Unknown	–	Negative	–
CNM378	4312	Human	NA	Faeces	Metamonada	Dientamoeba fragilis	31.2	‒	Negative	–
CNM379	8415	Human	NA	Faeces	Metamonada	Dientamoeba fragilis	35.0	‒	Negative	–
CNM380	8654	Human	NA	Faeces	Metamonada	Dientamoeba fragilis	29.5	‒	Negative	–
CNM384	7446	Human	NA	Faeces	Metamonada	Dientamoeba fragilis	29.9	‒	Negative	–
CNM386	5307	Human	NA	Faeces	Metamonada	Dientamoeba fragilis	36.7	‒	Negative	–
CNM387	8895	Human	NA	Faeces	Metamonada	Dientamoeba fragilis	Unknown	‒	Negative	–
CNM388	9239	Human	NA	Faeces	Metamonada	Dientamoeba fragilis	Unknown	‒	Negative	–
CNM389	2232	Human	NA	Faeces	Metamonada	Dientamoeba fragilis	30.2	‒	Negative	–
CNM390	7205	Human	NA	Faeces	Metamonada	Dientamoeba fragilis	41.1	‒	Negative	–
CNM391	7481	Human	NA	Faeces	Metamonada	Dientamoeba fragilis	33.4	‒	Negative	–
CNM392	5946	Human	NA	Faeces	Metamonada	Dientamoeba fragilis	22.2	‒	Negative	–
CNM394	6316	Human	NA	Faeces	Metamonada	Dientamoeba fragilis	30.4	‒	Negative	–
CNM396	6230	Human	NA	Faeces	Metamonada	Dientamoeba fragilis	33.5	‒	Negative	–
CNM397	6985	Human	NA	Faeces	Metamonada	Dientamoeba fragilis	39.9	‒	Negative	–
CNM398	6335	Human	NA	Faeces	Metamonada	Dientamoeba fragilis	27.4	‒	Negative	–
CNM399	7312	Human	NA	Faeces	Metamonada	Dientamoeba fragilis	25.4	‒	Negative	–
CNM400	5802	Human	NA	Faeces	Metamonada	Dientamoeba fragilis	24.3	‒	Negative	–
CNM401	1138	Human	NA	Faeces	Metamonada	Dientamoeba fragilis	39.5	‒	Negative	–
CNM403	7189	Human	NA	Faeces	Metamonada	Dientamoeba fragilis	26.1	‒	Negative	–
CNM404	7190	Human	NA	Faeces	Metamonada	Dientamoeba fragilis	38.9	‒	Negative	–
CNM405	4237	Human	NA	Faeces	Metamonada	Dientamoeba fragilis	21.4	‒	Negative	–
CNM406	8186	Human	NA	Faeces	Metamonada	Dientamoeba fragilis	29.2	‒	Negative	–
CNM410	1480	Human	NA	Faeces	Metamonada	Dientamoeba fragilis	28.2	‒	Negative	–
CNM412	1828	Human	NA	Faeces	Metamonada	Dientamoeba fragilis	26.3	‒	Negative	–
CNM413	1733	Human	NA	Faeces	Metamonada	Dientamoeba fragilis	28.2	‒	Negative	–
CNM415	883	Human	NA	Faeces	Metamonada	Dientamoeba fragilis	36.2	‒	Negative	–
CNM417	5238	Human	NA	Faeces	Metamonada	Dientamoeba fragilis	28.3	‒	Negative	–
CNM418	5833	Human	NA	Faeces	Metamonada	Dientamoeba fragilis	29.0	‒	Negative	–
CNM419	5986	Human	NA	Faeces	Metamonada	Dientamoeba fragilis	36.3	‒	Negative	–
CNM420	4543	Human	NA	Faeces	Metamonada	Dientamoeba fragilis	25.5	‒	Negative	–
CNM423	4954	Human	NA	Faeces	Metamonada	Dientamoeba fragilis	32.1	‒	Negative	–
CNM424	8121	Human	NA	Faeces	Metamonada	Dientamoeba fragilis	32.2	‒	Negative	–
CNM425	9403	Human	NA	Faeces	Metamonada	Dientamoeba fragilis	38.1	‒	Negative	–
CNM426	7800	Human	NA	Faeces	Metamonada	Dientamoeba fragilis	38.1	‒	Negative	–
CNM427	3437	Human	NA	Faeces	Metamonada	Dientamoeba fragilis	34.3	‒	Negative	–
CNM429	2058	Human	NA	Faeces	Metamonada	Dientamoeba fragilis	35.0	‒	Negative	–
CNM430	6483	Human	NA	Faeces	Metamonada	Dientamoeba fragilis	30.0	‒	Negative	–
CNM459	SUJ5	Human	NA	Faeces	Heterokonta	Blastocystis sp.	Unknown	ST1	Negative	–
CNM460	SUJ11	Human	NA	Faeces	Heterokonta	Blastocystis sp.	Unknown	ST1	Negative	–
CNM461	SUJ12	Human	NA	Faeces	Heterokonta	Blastocystis sp.	Unknown	ST1	Negative	–
CNM462	SUJ15	Human	NA	Faeces	Heterokonta	Blastocystis sp.	Unknown	ST1	Negative	–
CNM464	PT19	Non-human primate	–	Faeces	Heterokonta	Blastocystis sp.	Unknown	ST1	Negative	–
CNM465	PT24	Non-human primate	–	Faeces	Heterokonta	Blastocystis sp.	Unknown	ST1	Negative	–
CNM466	PT27	Non-human primate	–	Faeces	Heterokonta	Blastocystis sp.	Unknown	ST1	Negative	–
CNM467	PT47	Non-human primate	–	Faeces	Heterokonta	Blastocystis sp.	Unknown	ST1	Negative	–
CNM468	PT78	Non-human primate	–	Faeces	Heterokonta	Blastocystis sp.	Unknown	ST1	Negative	–
CNM469	SUJ14	Human	NA	Faeces	Heterokonta	Blastocystis sp.	Unknown	ST2	Negative	–
CNM470	PT33	Non-human primate	–	Faeces	Heterokonta	Blastocystis sp.	Unknown	ST2	Negative	–
CNM471	PT50	Non-human primate	–	Faeces	Heterokonta	Blastocystis sp.	Unknown	ST2	Negative	–
CNM473	PT59	Non-human primate	–	Faeces	Heterokonta	Blastocystis sp.	Unknown	ST2	Negative	–
CNM474	PT63	Non-human primate	–	Faeces	Heterokonta	Blastocystis sp.	Unknown	ST2	Negative	–
CNM475	PT66	Non-human primate	–	Faeces	Heterokonta	Blastocystis sp.	Unknown	ST2	Negative	–
CNM476	PT71	Non-human primate	–	Faeces	Heterokonta	Blastocystis sp.	Unknown	ST2	Negative	–
CNM477	PT40	Non-human primate	–	Faeces	Heterokonta	Blastocystis sp.	Unknown	ST3	Negative	–
CNM478	PT49	Non-human primate	–	Faeces	Heterokonta	Blastocystis sp.	Unknown	ST3	Negative	–
CNM479	PT54	Non-human primate	–	Faeces	Heterokonta	Blastocystis sp.	Unknown	ST3	Negative	–
CNM480	PT 57	Non-human primate	–	Faeces	Heterokonta	Blastocystis sp.	Unknown	ST3	Negative	–
CNM481	PT79	Non-human primate	–	Faeces	Heterokonta	Blastocystis sp.	Unknown	ST3	Negative	–
CNM482	PT80	Non-human primate	–	Faeces	Heterokonta	Blastocystis sp.	Unknown	ST3	Negative	–
CNM484	PT135	Non-human primate	–	Faeces	Heterokonta	Blastocystis sp.	Unknown	ST3	Negative	–
CNM485	PT203	Non-human primate	–	Faeces	Heterokonta	Blastocystis sp.	Unknown	ST3	Negative	–
CNM486	PT212	Non-human primate	–	Faeces	Heterokonta	Blastocystis sp.	Unknown	ST3	Negative	–
CNM487	SUJ4	Human	43	Faeces	Heterokonta	Blastocystis sp.	Unknown	ST4	Negative	–
CNM488	SUJ8	Human	38	Faeces	Heterokonta	Blastocystis sp.	Unknown	ST4	Negative	–
CNM489	SUJ16	Human	53	Faeces	Heterokonta	Blastocystis sp.	Unknown	ST4	Negative	–
CNM490	SUJ24	Human	23	Faeces	Heterokonta	Blastocystis sp.	Unknown	ST4	Negative	–
CNM491	PT94	Non-human primate	–	Faeces	Heterokonta	Blastocystis sp.	Unknown	ST4	Negative	–
CNM492	PT115	Non-human primate	–	Faeces	Heterokonta	Blastocystis sp.	Unknown	ST4	Negative	–
CNM493	PT120	Non-human primate	–	Faeces	Heterokonta	Blastocystis sp.	Unknown	ST4	Negative	–
CNM494	PT42	Non-human primate	–	Faeces	Heterokonta	Blastocystis sp.	Unknown	ST5	Negative	–
CNM496	PT51	Non-human primate	–	Faeces	Heterokonta	Blastocystis sp.	Unknown	ST5	Negative	–
CNM497	PT58	Non-human primate	–	Faeces	Heterokonta	Blastocystis sp.	Unknown	ST5	Negative	–
CNM498	PT74	Non-human primate	–	Faeces	Heterokonta	Blastocystis sp.	Unknown	ST5	Negative	–
CNM499	PT81	Non-human primate	–	Faeces	Heterokonta	Blastocystis sp.	Unknown	ST5	Negative	–
CNM500	PT82	Non-human primate	–	Faeces	Heterokonta	Blastocystis sp.	Unknown	ST5	Negative	–
CNM501	PT97	Non-human primate	–	Faeces	Heterokonta	Blastocystis sp.	Unknown	ST8	Negative	–
CNM502	PT107	Non-human primate	–	Faeces	Heterokonta	Blastocystis sp.	Unknown	ST8	Negative	–
CNM503	PT204	Non-human primate	–	Faeces	Heterokonta	Blastocystis sp.	Unknown	ST8	Negative	–
CNM504	PT221	Non-human primate	–	Faeces	Heterokonta	Blastocystis sp.	Unknown	ST8	Negative	–
CNM510	–	Human	NA	Faeces	Apicomplexa	Isospora belli	–	–	Negative	–
CNM554	–	–	–	Culture	Apicomplexa	Babesia divergens	–	–	Negative	–
CNM555	–	Ratón	–	Culture	Apicomplexa	Toxoplasma gondii	–	–	Negative	–
CNM556	–	Culture	–	Culture	Apicomplexa	Toxoplasma gondii	–	–	Negative	–
CNM557	–	Culture	–	Culture	Apicomplexa	Neospora caninum	–	–	Negative	–
CNM558	–	Ovine	–	Culture	Apicomplexa	Sarcocystis gigantea	–	–	Negative	–
CNM559	–	Culture	–	Culture	Apicomplexa	Sarcocystis cruzi	–	–	Negative	–
CNM560	–	Fox	–	Culture	Apicomplexa	Sarcocystis arctica	–	–	Negative	–
CNM561	–	Culture	–	Culture	Apicomplexa	Besnoitia besnoiti	–	–	Negative	–
CNM562	–	Bovine	–	Culture	Apicomplexa	Besnoitia besnoiti	–	–	Negative	–
CNM47	201852968	Human	NA	Blood	Apicomplexa	Plasmodium falciparum	Unknown	–	Negative	–
CNM60	201850211	Human	NA	Blood	Apicomplexa	Plasmodium malariae	Unknown	–	Negative	–
CNM61	201852832	Human	NA	Blood	Apicomplexa	Plasmodium ovale	Unknown	–	Negative	–
CNM65	201851640	Human	NA	Blood	Apicomplexa	Plasmodium vivax	Unknown	–	Negative	–
CNM68	L-100	–	–	Culture	Euglenozoa	Leishmania aethiopica	Unknown	–	Negative	–
CNM69	DD8	–	–	Culture	Euglenozoa	Leishmania donovani	Unknown	–	Negative	–
CNM70	5ASKH	–	–	Culture	Euglenozoa	Leishmania major	Unknown	–	Negative	–
CNM71	K27	–	–	Culture	Euglenozoa	Leishmania tropica	Unknown	–	Negative	–
CNM72	PB75	–	–	Culture	Euglenozoa	Leishmania infantum	Unknown	–	Negative	–
CNM73	M2904	–	–	Culture	Euglenozoa	Leishmania braziliensis	Unknown	–	Negative	–
CNM74	M378	–	–	Culture	Euglenozoa	Leishmania mexicana	Unknown	–	Negative	–
CNM75	PH8	–	–	Culture	Euglenozoa	Leishmania amazonenesis	Unknown	–	Negative	–
CNM549	PT239	Non-human primate	–	Faeces	Microsporidia	Enterocytozoon bieneusi	–	Type IV	Negative	–
CNM550	PT444	Non-human primate	–	Faeces	Microsporidia	Enterocytozoon bieneusi	–	CM18	Negative	–
CNM551	PT483	Non-human primate	–	Faeces	Microsporidia	Enterocytozoon bieneusi	–	CM18	Negative	–
CNM552	G18	Human	11	Faeces	Microsporidia	Enterocytozoon bieneusi	–	Type IV	Negative	–
CNM553	–	–	–	Adult worm	Nematoda	Trichuris muris	–	–	Negative	–
CNM505	–	–	–	Adult worm	Nematoda	Anisakis simplex	–	–	Negative	–
CNM506	–	–	–	Adult worm	Nematoda	Mansonella perstans	–	–	Negative	–
CNM507	–	–	–	Adult worm	Nematoda	Oncocercha volvulus	–	–	Negative	–
CNM508	–	–	–	Adult worm	Nematoda	Dirofilaria repens	–	–	Negative	–
CNM509	–	–	–	Adult worm	Nematoda	Loa Loa	–	–	Negative	–

## Sheet: VIASURE Blasto + D. fragilis
Tube ID	Sample ID	Host	Age (years)	Original sample	Phylum	Parasite species	CT value in qPCR	Genotype	Blastocystis Real-Time PCR results	CT value in qPCR	D. fragilis Real-Time PCR results	CT value in qPCR
CNM246	0179/18	Human	NA	Faeces	Apicomplexa	Cryptosporidium parvum	Unknown	IIdA29G1	Negative	–	Negative	–
CNM247	0180/18	Human	NA	Faeces	Apicomplexa	Cryptosporidium parvum	Unknown	IIdA22G2R1	Negative	–	Negative	–
CNM248	0366/18	Human	1	Faeces	Apicomplexa	Cryptosporidium parvum	Unknown	IIdA26G1	Negative	–	Negative	–
CNM249	0367/18	Human	27	Faeces	Apicomplexa	Cryptosporidium parvum	Unknown	IIcA5G3R2	Positive	36.1	Negative	–
CNM251	0436/18	Human	1	Faeces	Apicomplexa	Cryptosporidium hominis	Unknown	IbA12G3R2	Negative	–	Negative	–
CNM252	0579/18	Human	37	Faeces	Apicomplexa	Cryptosporidium hominis	Unknown	IaA12R1	Negative	–	Negative	–
CNM255	0737/18	Human	NA	Faeces	Apicomplexa	Cryptosporidium parvum	Unknown	IIdA23G1	Negative	–	Negative	–
CNM256	0738/18	Human	NA	Faeces	Apicomplexa	Cryptosporidium parvum	Unknown	IIdA23G1R1	Negative	–	Negative	–
CNM258	0927/18	Human	1	Faeces	Apicomplexa	Cryptosporidium parvum	Unknown	IIaA19G4R1	Negative	–	Negative	–
CNM260	0929/18	Human	2	Faeces	Apicomplexa	Cryptosporidium parvum	Unknown	IIaA15G2R1	Negative	–	Negative	–
CNM261	0930/18	Human	2	Faeces	Apicomplexa	Cryptosporidium parvum	Unknown	IIdA18G1	Negative	–	Negative	–
CNM262	0932/18	Human	5	Faeces	Apicomplexa	Cryptosporidium hominis	Unknown	IbA12G3R2	Negative	–	Negative	–
CNM263	0933/18	Human	2	Faeces	Apicomplexa	Cryptosporidium hominis	Unknown	IbA12G3R2	Positive	38.1	Negative	–
CNM266	1040/18	Human	1	Faeces	Apicomplexa	Cryptosporidium parvum	Unknown	IIdA22G1R1	Negative	–	Negative	–
CNM269	1286/18	Human	2	Faeces	Apicomplexa	Cryptosporidium hominis	Unknown	IeA11G3T3	Negative	–	Negative	–
CNM270	0172/19	Human	7	Faeces	Apicomplexa	Cryptosporidium parvum	Unknown	IIdA17G1R1	Negative	–	Negative	–
CNM272	0236/19	Human	1	Faeces	Apicomplexa	Cryptosporidium hominis	Unknown	IeA11G3T3	Negative	–	Negative	–
CNM273	0239/19	Human	23	Faeces	Apicomplexa	Cryptosporidium parvum	Unknown	IIaA15G2R1	Negative	–	Negative	–
CNM274	0290/19	Human	2	Faeces	Apicomplexa	Cryptosporidium parvum	Unknown	IIaA17G2R1	Negative	–	Negative	–
CNM275	0304/19	Human	11	Faeces	Apicomplexa	Cryptosporidium parvum	Unknown	IIaA15G2R1	Negative	–	Negative	–
CNM276	0406/19	Human	3	Faeces	Apicomplexa	Cryptosporidium parvum	Unknown	IIaA17G2R1	Negative	–	Negative	–
CNM277	0522/19	Human	7	Faeces	Apicomplexa	Cryptosporidium parvum	Unknown	IIaA15G2R1	Positive	35.7	Positive	35.1
CNM282	1410/18	Human	8	Faeces	Apicomplexa	Cryptosporidium hominis	Unknown	IbA10G2	Negative	–	Negative	–
CNM283	1411/18	Human	2	Faeces	Apicomplexa	Cryptosporidium hominis	Unknown	IbA10G2	Negative	–	Negative	–
CNM284	1414/18	Human	1	Faeces	Apicomplexa	Cryptosporidium hominis	Unknown	IbA10G2	Negative	–	Negative	–
CNM285	1415/18	Human	3	Faeces	Apicomplexa	Cryptosporidium hominis	Unknown	IbA10G2	Negative	–	Negative	–
CNM286	1416/18	Human	1	Faeces	Apicomplexa	Cryptosporidium hominis	Unknown	IbA10G2	Negative	–	Negative	–
CNM287	1417/18	Human	10	Faeces	Apicomplexa	Cryptosporidium hominis	Unknown	IbA10G2	Negative	–	Negative	–
CNM288	1418/18	Human	4	Faeces	Apicomplexa	Cryptosporidium hominis	Unknown	IbA10G2	Negative	–	Negative	–
CNM289	1419/18	Human	2	Faeces	Apicomplexa	Cryptosporidium hominis	Unknown	IbA10G2	Negative	–	Negative	–
CNM291	1421/18	Human	6	Faeces	Apicomplexa	Cryptosporidium hominis	Unknown	IbA10G2	Negative	–	Negative	–
CNM299	1534/18	Human	2	Faeces	Apicomplexa	Cryptosporidium hominis	Unknown	IbA10G2	Negative	–	Negative	–
CNM300	1656/18	Human	2	Faeces	Apicomplexa	Cryptosporidium hominis	Unknown	IbA10G2	Negative	–	Negative	–
CNM301	0152/19	Human	2	Faeces	Apicomplexa	Cryptosporidium hominis	Unknown	IbA10G2	Negative	–	Negative	–
CNM302	0156/19	Human	5	Faeces	Apicomplexa	Cryptosporidium hominis	Unknown	IbA10G2	Negative	–	Negative	–
CNM303	0159/19	Human	4	Faeces	Apicomplexa	Cryptosporidium hominis	Unknown	IbA10G2	Negative	–	Positive	33.3
CNM304	0161/19	Human	4	Faeces	Apicomplexa	Cryptosporidium hominis	Unknown	IbA10G2	Negative	–	Negative	–
CNM305	0163/19	Human	1	Faeces	Apicomplexa	Cryptosporidium hominis	Unknown	IbA10G2	Negative	–	Negative	–
CNM306	0164/19	Human	2	Faeces	Apicomplexa	Cryptosporidium hominis	Unknown	IbA10G2	Positive	35.9	Negative	–
CNM307	0166/19	Human	1	Faeces	Apicomplexa	Cryptosporidium hominis	Unknown	IbA10G2	Negative	–	Negative	–
CNM308	0170/19	Human	1	Faeces	Apicomplexa	Cryptosporidium hominis	Unknown	IbA10G2	Negative	–	Negative	–
CNM309	0171/19	Human	4	Faeces	Apicomplexa	Cryptosporidium hominis	Unknown	IbA10G2	Negative	–	Negative	–
CNM310	0174/19	Human	6	Faeces	Apicomplexa	Cryptosporidium hominis	Unknown	IbA10G2	Negative	–	Negative	–
CNM311	0175/19	Human	3	Faeces	Apicomplexa	Cryptosporidium hominis	Unknown	IbA10G2	Negative	–	Negative	–
CNM312	0176/19	Human	1	Faeces	Apicomplexa	Cryptosporidium hominis	Unknown	IbA10G2	Negative	–	Negative	–
CNM314	0178/19	Human	1	Faeces	Apicomplexa	Cryptosporidium hominis	Unknown	IbA10G2	Negative	–	Negative	–
CNM315	0179/19	Human	1	Faeces	Apicomplexa	Cryptosporidium hominis	Unknown	IbA10G2	Negative	–	Negative	–
CNM318	0182/19	Human	2	Faeces	Apicomplexa	Cryptosporidium hominis	Unknown	IbA10G2	Negative	–	Negative	–
CNM319	0183/19	Human	2	Faeces	Apicomplexa	Cryptosporidium hominis	Unknown	IbA10G2	Negative	–	Negative	–
CNM320	0184/19	Human	5	Faeces	Apicomplexa	Cryptosporidium hominis	Unknown	IbA10G2	Negative	–	Negative	–
CNM321	0185/19	Human	8	Faeces	Apicomplexa	Cryptosporidium hominis	Unknown	IbA10G2	Positive	32.4	Positive	30.7
CNM322	0186/19	Human	2	Faeces	Apicomplexa	Cryptosporidium hominis	Unknown	IbA10G2	Negative	–	Negative	–
CNM323	0187/19	Human	1	Faeces	Apicomplexa	Cryptosporidium hominis	Unknown	IbA10G2	Negative	–	Negative	–
CNM324	0188/19	Human	2	Faeces	Apicomplexa	Cryptosporidium hominis	Unknown	IbA10G2	Negative	–	Negative	–
CNM325	0189/19	Human	1	Faeces	Apicomplexa	Cryptosporidium hominis	Unknown	IbA10G2	Negative	–	Negative	–
CNM326	0190/19	Human	5	Faeces	Apicomplexa	Cryptosporidium hominis	Unknown	IbA10G2	Positive	32.1	Negative	–
CNM327	0209/19	Human	2	Faeces	Apicomplexa	Cryptosporidium hominis	Unknown	IbA10G2	Negative	–	Negative	–
CNM328	0213/19	Human	1	Faeces	Apicomplexa	Cryptosporidium hominis	Unknown	IbA10G2	Negative	–	Negative	–
CNM329	0214/19	Human	2	Faeces	Apicomplexa	Cryptosporidium hominis	Unknown	IbA10G2	Negative	–	Negative	–
CNM330	0217/19	Human	3	Faeces	Apicomplexa	Cryptosporidium hominis	Unknown	IbA10G2	Negative	–	Negative	–
CNM331	0221/19	Human	2	Faeces	Apicomplexa	Cryptosporidium hominis	Unknown	IbA10G2	Positive	35.7	Negative	–
CNM332	0225/19	Human	2	Faeces	Apicomplexa	Cryptosporidium hominis	Unknown	IbA10G2	Positive	37.3	Negative	–
CNM333	0226/19	Human	2	Faeces	Apicomplexa	Cryptosporidium hominis	Unknown	IbA10G2	Negative	–	Negative	–
CNM334	0230/19	Human	3	Faeces	Apicomplexa	Cryptosporidium hominis	Unknown	IbA10G2	Negative	–	Negative	–
CNM335	0232/19	Human	3	Faeces	Apicomplexa	Cryptosporidium hominis	Unknown	IbA10G2	Negative	–	Negative	–
CNM336	0235/19	Human	5	Faeces	Apicomplexa	Cryptosporidium hominis	Unknown	IbA10G2	Negative	–	Negative	–
CNM337	0289/19	Human	2	Faeces	Apicomplexa	Cryptosporidium hominis	Unknown	IbA10G2	Negative	–	Negative	–
CNM338	0291/19	Human	1	Faeces	Apicomplexa	Cryptosporidium hominis	Unknown	IbA10G2	Negative	–	Negative	–
CNM339	0292/19	Human	1	Faeces	Apicomplexa	Cryptosporidium hominis	Unknown	IbA10G2	Positive	37.2	Negative	–
CNM340	0296/19	Human	2	Faeces	Apicomplexa	Cryptosporidium hominis	Unknown	IbA10G2	Negative	–	Negative	–
CNM343	0309/19	Human	3	Faeces	Apicomplexa	Cryptosporidium hominis	Unknown	IbA10G2	Negative	–	Negative	–
CNM344	0314/19	Human	3	Faeces	Apicomplexa	Cryptosporidium hominis	Unknown	IbA10G2	Positive	37.7	Positive	35.1
CNM345	0315/19	Human	11	Faeces	Apicomplexa	Cryptosporidium hominis	Unknown	IbA10G2	Positive	37.1	Negative	–
CNM346	0322/19	Human	6	Faeces	Apicomplexa	Cryptosporidium hominis	Unknown	IbA10G2	Positive	36.9	Negative	–
CNM347	0358/19	Human	4	Faeces	Apicomplexa	Cryptosporidium hominis	Unknown	IbA10G2	Negative	–	Negative	–
CNM349	0412/19	Human	10	Faeces	Apicomplexa	Cryptosporidium hominis	Unknown	IbA10G2	Positive	34.6	Negative	–
CNM350	0414/19	Human	3	Faeces	Apicomplexa	Cryptosporidium hominis	Unknown	IbA10G2	Negative	–	Negative	–
CNM365	0926/19	Human	1	Faeces	Apicomplexa	Cryptosporidium hominis	Unknown	IbA10G2	Negative	–	Negative	–
CNM366	0974/19	Human	1	Faeces	Apicomplexa	Cryptosporidium hominis	Unknown	IbA10G2	Negative	–	Negative	–
CNM367	1040/19	Human	NA	Faeces	Apicomplexa	Cryptosporidium hominis	Unknown	IbA10G2	Negative	–	Negative	–
CNM369	1064/19	Human	NA	Faeces	Apicomplexa	Cryptosporidium hominis	Unknown	IbA10G2	Negative	–	Negative	–
CNM370	1084/19	Human	NA	Faeces	Apicomplexa	Cryptosporidium hominis	Unknown	IbA10G2	Negative	–	Negative	–
CNM371	1121/19	Human	NA	Faeces	Apicomplexa	Cryptosporidium hominis	Unknown	IbA10G2	Negative	–	Negative	–
CNM372	1135/19	Human	NA	Faeces	Apicomplexa	Cryptosporidium hominis	Unknown	IbA10G2	Negative	–	Negative	–
CNM373	1173/19	Human	NA	Faeces	Apicomplexa	Cryptosporidium hominis	Unknown	IbA10G2	Negative	–	Negative	–
CNM517	288	Human	11	Faeces	Apicomplexa	Cryptosporidium hominis	–	IbA10G2	Positive	25.8–26.9	Positive	23.3–24.1
CNM518	125	Human	6	Faeces	Apicomplexa	Cryptosporidium hominis	–	Unknown	Positive	36.2	Positive	21.1
CNM525	436	Human	6	Faeces	Apicomplexa	Cryptosporidium hominis	–	Unknown	Positive	30.7	Positive	21.2
CNM537	L48	Human	6	Faeces	Apicomplexa	Cryptosporidium parvum	–	Unknown	Negative	–	Negative	–
CNM542	A83	Human	6	Faeces	Apicomplexa	Cryptosporidium hominis	–	Unknown	Positive	30.3	Negative	–
CNM512	17484	Wolf	–	Faeces	Apicomplexa	Cryptosporidium canis	–	Unknown	Negative	–	Negative	–
CNM532	MC138	Human	6	Faeces	Apicomplexa	Cryptosporidium felis	–	Unknown	Negative	–	Negative	–
CNM533	MC144	Human	6	Faeces	Apicomplexa	Cryptosporidium felis	–	Unknown	Negative	–	Negative	–
CNM513	1	Wild boar	–	Faeces	Apicomplexa	Cryptosporidium scrofarum	–	–	Positive	36.8	Negative	–
CNM514	5	Wild boar	–	Faeces	Apicomplexa	Cryptosporidium scrofarum	–	–	Negative	–	Negative	–
CNM515	58	Cervid	–	Faeces	Apicomplexa	Cryptosporidium ryane	–	Unknown	Positive	31.2	Negative	–
CNM92	1396/18	Human	66	Faeces	Metamonada	Giardia duodenalis	23.6	AII	Negative	–	Negative	–
CNM93	1397/18	Human	36	Faeces	Metamonada	Giardia duodenalis	26.4	BIV	Negative	–	Negative	–
CNM94	1431/18	Human	1	Faeces	Metamonada	Giardia duodenalis	24.3	BIV	Negative	–	Negative	–
CNM95	1432/18	Human	34	Faeces	Metamonada	Giardia duodenalis	27.4	BIV	Negative	–	Negative	–
CNM96	AS 5	Human	8	Faeces	Metamonada	Giardia duodenalis	Unknown	Unknown	Negative	–	Negative	–
CNM97	1488/18	Human	1	Faeces	Metamonada	Giardia duodenalis	28.0	BIV	Negative	–	Negative	–
CNM98	1500/18	Human	40	Faeces	Metamonada	Giardia duodenalis	27.1	BIV	Negative	–	Negative	–
CNM99	1531/18	Human	3	Faeces	Metamonada	Giardia duodenalis	22.9	Unknown	Negative	–	Negative	–
CNM100	AS 14	Human	8	Faeces	Metamonada	Giardia duodenalis	Unknown	Unknown	Positive	30.5	Positive	30.8
CNM101	1585/18	Human	58	Faeces	Metamonada	Giardia duodenalis	21.2	BIV	Positive	35.0	Negative	–
CNM102	1586/18	Human	9	Faeces	Metamonada	Giardia duodenalis	18.2	BIV	Negative	–	Positive	24.7
CNM103	1588/18	Human	28	Faeces	Metamonada	Giardia duodenalis	21.7	BIV	Negative	–	Negative	–
CNM104	1592/18	Human	3	Faeces	Metamonada	Giardia duodenalis	24.2	AII	Positive	31.1	Positive	31.3
CNM105	1604/18	Human	30	Faeces	Metamonada	Giardia duodenalis	24.5	BIII+BIV	Negative	–	Negative	–
CNM106	AS 31	Human	8	Faeces	Metamonada	Giardia duodenalis	Unknown	Unknown	Positive	33.0	Negative	–
CNM107	1643/18	Human	75	Faeces	Metamonada	Giardia duodenalis	24.7	AII	Negative	–	Positive	34.8
CNM108	1644/18	Human	8	Faeces	Metamonada	Giardia duodenalis	25.8	BIV	Positive	31.5	Positive	31.8
CNM109	0003/19	Human	14	Faeces	Metamonada	Giardia duodenalis	25.6	AII	Negative	–	Negative	–
CNM110	0061/19	Human	2	Faeces	Metamonada	Giardia duodenalis	26.8	AII	Positive	37.4	Negative	–
CNM111	0094/19	Human	13	Faeces	Metamonada	Giardia duodenalis	20.0	BIII	Positive	30.0	Positive	29.8
CNM112	AS 42	Human	5	Faeces	Metamonada	Giardia duodenalis	Unknown	Unknown	Positive	31.1	Negative	–
CNM113	0135/19	Human	4	Faeces	Metamonada	Giardia duodenalis	30.9	BIV	Negative	–	Negative	–
CNM114	0149/19	Human	2	Faeces	Metamonada	Giardia duodenalis	28.9	AII	Negative	–	Positive	29.1
CNM115	0160/19	Human	4	Faeces	Metamonada	Giardia duodenalis	37.8	AII	Negative	–	Negative	–
CNM116	0207/19	Human	5	Faeces	Metamonada	Giardia duodenalis	25.9	BIV	Negative	–	Positive	34.9
CNM117	0211/19	Human	5	Faeces	Metamonada	Giardia duodenalis	22.7	BIV	Negative	–	Negative	–
CNM118	0219/19	Human	24	Faeces	Metamonada	Giardia duodenalis	16.9	BIV	Positive	21.3	Negative	–
CNM119	0223/19	Human	4	Faeces	Metamonada	Giardia duodenalis	20.4	BIV	Positive	39.0	Positive	35.3
CNM120	0229/19	Human	5	Faeces	Metamonada	Giardia duodenalis	27.1	BIV	Positive	30.4	Positive	28.5
CNM121	0277/19	Human	8	Faeces	Metamonada	Giardia duodenalis	21.7	AII	Positive	31.7–32.0	Positive	35.2
CNM122	0313/19	Human	5	Faeces	Metamonada	Giardia duodenalis	29.7	BIV	Positive	37.0	Positive	37.3–36.1
CNM124	0321/19	Human	3	Faeces	Metamonada	Giardia duodenalis	30.3	AII	Positive	34.9	Negative	–
CNM125	0325/19	Human	4	Faeces	Metamonada	Giardia duodenalis	22.6	BIV	Positive	39.7	Positive	28.5
CNM126	0338/19	Human	4	Faeces	Metamonada	Giardia duodenalis	32.5	BIII	Positive	27.1	Positive	28.2
CNM127	0404/19	Human	5	Faeces	Metamonada	Giardia duodenalis	21.5	AII	Positive	34.4	Negative	–
CNM128	0405/19	Human	6	Faeces	Metamonada	Giardia duodenalis	23.8	BIV	Negative	–	Negative	–
CNM129	0410/19	Human	36	Faeces	Metamonada	Giardia duodenalis	28.9	BIV	Negative	–	Positive	35.0
CNM130	0413/19	Human	3	Faeces	Metamonada	Giardia duodenalis	24.6	BIV	Positive	37.3	Negative	–
CNM131	0416/19	Human	53	Faeces	Metamonada	Giardia duodenalis	26.4	BIII	Negative	–	Negative	–
CNM134	0435/19	Human	57	Faeces	Metamonada	Giardia duodenalis	23.9	BIII	Negative	–	Negative	–
CNM135	0442/19	Human	5	Faeces	Metamonada	Giardia duodenalis	27.3	BIV	Positive	34.9	Positive	34.5
CNM137	0491/19	Human	3	Faeces	Metamonada	Giardia duodenalis	30.2	AII	Negative	–	Negative	–
CNM139	0511/19	Human	5	Faeces	Metamonada	Giardia duodenalis	30.9	BIV	Negative	–	Negative	–
CNM140	0526/19	Human	28	Faeces	Metamonada	Giardia duodenalis	25.1	BIV	Positive	36.9	Negative	–
CNM141	0527/19	Human	2	Faeces	Metamonada	Giardia duodenalis	22.4	BIV	Negative	–	Negative	–
CNM142	AS 50a	Human	2	Faeces	Metamonada	Giardia duodenalis	Unknown	Unknown	Negative	–	Positive	33.9
CNM143	AS 50b	Human	2	Faeces	Metamonada	Giardia duodenalis	Unknown	Unknown	Negative	–	Negative	–
CNM144	0558/19	Human	19	Faeces	Metamonada	Giardia duodenalis	22.1	BIII	Negative	–	Negative	–
CNM145	0598/19	Human	1	Faeces	Metamonada	Giardia duodenalis	21.2	BIV	Negative	–	Negative	–
CNM146	0621/19	Human	1	Faeces	Metamonada	Giardia duodenalis	21.5	BIV	Negative	–	Negative	–
CNM147	0657/19	Human	16	Faeces	Metamonada	Giardia duodenalis	26.8	BIV	Negative	–	Negative	–
CNM148	0673/19	Human	64	Faeces	Metamonada	Giardia duodenalis	16.5	AII	Negative	–	Negative	–
CNM149	0688/19	Human	1	Faeces	Metamonada	Giardia duodenalis	18.2	BIV	Negative	–	Negative	–
CNM150	0702/19	Human	2	Faeces	Metamonada	Giardia duodenalis	22.7	BIV	Negative	–	Positive	27.9
CNM151	0719/19	Human	3	Faeces	Metamonada	Giardia duodenalis	27.2	AII	Negative	–	Positive	23.2
CNM152	0720/19	Human	44	Faeces	Metamonada	Giardia duodenalis	26.5	BIV	Positive	34.8	Negative	–
CNM153	0744/19	Human	10	Faeces	Metamonada	Giardia duodenalis	23.5	BIV	Negative	–	Negative	–
CNM154	0768/19	Human	1	Faeces	Metamonada	Giardia duodenalis	26.8	BIV	Negative	–	Negative	–
CNM155	0769/19	Human	2	Faeces	Metamonada	Giardia duodenalis	23.1	AII	Negative	–	Negative	–
CNM156	AS 55	Human	1	Faeces	Metamonada	Giardia duodenalis	Unknown	Unknown	Negative	–	Negative	–
CNM157	0783/19	Human	44	Faeces	Metamonada	Giardia duodenalis	22.9	BIV	Positive	30.0	Negative	–
CNM158	0809/19	Human	8	Faeces	Metamonada	Giardia duodenalis	22.9	AII	Negative	–	Positive	33.3
CNM159	0814/19	Human	23	Faeces	Metamonada	Giardia duodenalis	24.3	BIII+BIV	Positive	36.8	Negative	–
CNM160	0822/19	Human	1	Faeces	Metamonada	Giardia duodenalis	25.1	BIV	Negative	–	Negative	–
CNM161	0827/19	Human	5	Faeces	Metamonada	Giardia duodenalis	22.7	AII	Positive	35.3	Negative	–
CNM162	0846/19	Human	3	Faeces	Metamonada	Giardia duodenalis	27.3	BIV	Negative	–	Negative	–
CNM163	0851/19	Human	8	Faeces	Metamonada	Giardia duodenalis	32.7	BIV	Positive	34.4–33.5	Positive	36.8–35.0
CNM164	0856/19	Human	7	Faeces	Metamonada	Giardia duodenalis	28.8	BIV	Negative	–	Negative	–
CNM165	0866/19	Human	8	Faeces	Metamonada	Giardia duodenalis	24.6	BIV	Positive	31.2	Positive	33.2
CNM166	0871/19	Human	29	Faeces	Metamonada	Giardia duodenalis	30.8	BIII	Negative	–	Negative	–
CNM167	0872/19	Human	41	Faeces	Metamonada	Giardia duodenalis	30.8	BIII	Positive	29.8	Negative	–
CNM168	AS 60	Human	NA	Faeces	Metamonada	Giardia duodenalis	Unknown	Unknown	Positive	31.3	Negative	–
CNM169	AS 70	Human	16	Faeces	Metamonada	Giardia duodenalis	Unknown	Unknown	Negative	–	Negative	–
CNM170	AS 71	Human	3	Faeces	Metamonada	Giardia duodenalis	Unknown	Unknown	Negative	–	Negative	–
CNM171	AS 78	Human	NA	Faeces	Metamonada	Giardia duodenalis	Unknown	Unknown	Negative	–	Negative	–
CNM172	AS 79	Human	8	Faeces	Metamonada	Giardia duodenalis	Unknown	Unknown	Positive	31.7	Negative	–
CNM173	AS 80	Human	12	Faeces	Metamonada	Giardia duodenalis	Unknown	Unknown	Negative	–	Negative	–
CNM174	AS 85	Human	9	Faeces	Metamonada	Giardia duodenalis	Unknown	Unknown	Positive	28.8	Negative	–
CNM175	AS 94	Human	3	Faeces	Metamonada	Giardia duodenalis	Unknown	Unknown	Negative	–	Negative	–
CNM176	AS 106	Human	1	Faeces	Metamonada	Giardia duodenalis	Unknown	Unknown	Negative	–	Negative	–
CNM177	AS 111	Human	1	Faeces	Metamonada	Giardia duodenalis	Unknown	Unknown	Negative	–	Negative	–
CNM178	AS 117	Human	59	Faeces	Metamonada	Giardia duodenalis	Unknown	Unknown	Positive	33.3–33.7	Negative	–
CNM179	AS 132	Human	NA	Faeces	Metamonada	Giardia duodenalis	Unknown	Unknown	Negative	–	Negative	–
CNM180	AS 172	Human	16	Faeces	Metamonada	Giardia duodenalis	Unknown	Unknown	Positive	24.9	Positive	28.1
CNM181	AS 176a	Human	6	Faeces	Metamonada	Giardia duodenalis	Unknown	Unknown	Positive	32.7	Positive	35.6
CNM182	1014/19	Human	NA	Faeces	Metamonada	Giardia duodenalis	26.3	BIV	Negative	–	Negative	–
CNM183	AS 178	Human	21	Faeces	Metamonada	Giardia duodenalis	Unknown	Unknown	Positive	35.7	Positive	32.1
CNM184	1032/19	Human	NA	Faeces	Metamonada	Giardia duodenalis	29.8	BIII	Positive	30.0	Negative	–
CNM185	1039/19	Human	NA	Faeces	Metamonada	Giardia duodenalis	27.5	BIV	Negative	–	Negative	–
CNM186	AS 180	Human	1	Faeces	Metamonada	Giardia duodenalis	Unknown	Unknown	Positive	35.5	Positive	34.1
CNM187	1124/19	Human	NA	Faeces	Metamonada	Giardia duodenalis	25.1	BIII+BIV	Negative	–	Negative	–
CNM188	1170/19	Human	NA	Faeces	Metamonada	Giardia duodenalis	17.5	AII	Positive	31.3	Positive	27.7
CNM189	1185/19	Human	NA	Faeces	Metamonada	Giardia duodenalis	16.4	AII	Negative	–	Negative	–
CNM190	1200/19	Human	NA	Faeces	Metamonada	Giardia duodenalis	23.7	BIV	Negative	–	Positive	37.0
CNM191	1201/19	Human	NA	Faeces	Metamonada	Giardia duodenalis	19.2	BIV	Positive	25.4	Positive	19.5
CNM192	0426/18	Human	25	Faeces	Metamonada	Giardia duodenalis	31.3	Unknown	Negative	–	Negative	–
CNM193	AS 245	Human	NA	Faeces	Metamonada	Giardia duodenalis	Unknown	Unknown	Positive	35.6	Negative	–
CNM195	1512/18	Human	48	Faeces	Metamonada	Giardia duodenalis	31.3	Unknown	Negative	–	Negative	–
CNM198	0153/19	Human	2	Faeces	Metamonada	Giardia duodenalis	32.7	Unknown	Negative	–	Negative	–
CNM199	0849/19	Human	2	Faeces	Metamonada	Giardia duodenalis	32.0	Unknown	Negative	–	Negative	–
CNM200	AS 282a	Human	14	Faeces	Metamonada	Giardia duodenalis	Unknown	Unknown	Positive	37.9	Negative	–
CNM203	1107/18	Human	7	Faeces	Metamonada	Giardia duodenalis	33.3	Unknown	Negative	–	Positive	23.4
CNM205	1514/18	Human	2	Faeces	Metamonada	Giardia duodenalis	33.2	Unknown	Negative	–	Negative	–
CNM207	0493/18	Human	10	Faeces	Metamonada	Giardia duodenalis	34.3	Unknown	Positive	36.0	Positive	35.2
CNM209	1496/18	Human	4	Faeces	Metamonada	Giardia duodenalis	34.0	Unknown	Negative	–	Negative	–
CNM211	0490/19	Human	12	Faeces	Metamonada	Giardia duodenalis	34.1	Unknown	Negative	–	Negative	–
CNM213	1469/18	Human	3	Faeces	Metamonada	Giardia duodenalis	35.0	Unknown	Positive	36.8	Positive	30.0
CNM214	1474/18	Human	18	Faeces	Metamonada	Giardia duodenalis	35.3	Unknown	Positive	33.2–33.4–34.3	Positive	36.8–35.2
CNM215	AS 330	Human	28	Faeces	Metamonada	Giardia duodenalis	Unknown	Unknown	Positive	25.1	Negative	–
CNM217	0468/18	Human	5	Faeces	Metamonada	Giardia duodenalis	36.1	Unknown	Negative	–	Positive	30.8–31.3
CNM225	A333/14	Dog	–	Faeces	Metamonada	Giardia duodenalis	Unknown	C	Negative	–	Negative	–
CNM226	A327/14	Dog	–	Faeces	Metamonada	Giardia duodenalis	Unknown	C	Positive	36.6	Negative	–
CNM227	A107/14	Dog	–	Faeces	Metamonada	Giardia duodenalis	Unknown	C	Negative	–	Negative	–
CNM228	A88/14	Cat	–	Faeces	Metamonada	Giardia duodenalis	Unknown	F	Negative	–	Negative	–
CNM229	A345/14	Cat	–	Faeces	Metamonada	Giardia duodenalis	Unknown	F	Negative	–	Negative	–
CNM433	753-19	Human	NA	Faeces	Amoebozoa	Entamoeba histolytica	Unknown	‒	Negative	–	Negative	–
CNM435	983-19	Human	NA	Faeces	Amoebozoa	Entamoeba histolytica	Unknown	‒	Positive	36.3	Negative	–
CNM436	998-19	Human	NA	Faeces	Amoebozoa	Entamoeba histolytica	Unknown	‒	Positive	35.2	Negative	–
CNM437	1002-19	Human	NA	Faeces	Amoebozoa	Entamoeba histolytica	Unknown	‒	Negative	–	Negative	–
CNM438	1003-19	Human	NA	Faeces	Amoebozoa	Entamoeba histolytica	Unknown	‒	Negative	–	Negative	–
CNM439	1007-19	Human	NA	Faeces	Amoebozoa	Entamoeba histolytica	Unknown	‒	Positive	39.1	Negative	–
CNM440	1027-19	Human	NA	Faeces	Amoebozoa	Entamoeba histolytica	Unknown	‒	Negative	–	Negative	–
CNM441	1042-19	Human	NA	Faeces	Amoebozoa	Entamoeba histolytica	Unknown	‒	Negative	–	Negative	–
CNM442	1066-19	Human	NA	Faeces	Amoebozoa	Entamoeba histolytica	Unknown	‒	Negative	–	Negative	–
CNM443	1067-19	Human	NA	Faeces	Amoebozoa	Entamoeba histolytica	Unknown	‒	Positive	37.4	Negative	–
CNM444	1068-19	Human	NA	Faeces	Amoebozoa	Entamoeba histolytica	Unknown	‒	Negative	–	Negative	–
CNM445	1069-19	Human	NA	Faeces	Amoebozoa	Entamoeba histolytica	Unknown	‒	Negative	–	Negative	–
CNM446	1070-19	Human	NA	Faeces	Amoebozoa	Entamoeba histolytica	Unknown	‒	Negative	–	Negative	–
CNM447	1078-19	Human	NA	Faeces	Amoebozoa	Entamoeba histolytica	Unknown	‒	Positive	37.3	Negative	–
CNM448	1079-19	Human	NA	Faeces	Amoebozoa	Entamoeba histolytica	Unknown	‒	Negative	–	Negative	–
CNM449	1083-19	Human	NA	Faeces	Amoebozoa	Entamoeba histolytica	Unknown	‒	Negative	–	Negative	–
CNM450	1146-19	Human	NA	Faeces	Amoebozoa	Entamoeba histolytica	Unknown	‒	Negative	–	Negative	–
CNM451	1147-19	Human	NA	Faeces	Amoebozoa	Entamoeba histolytica	Unknown	‒	Negative	–	Negative	–
CNM452	1258-19	Human	NA	Faeces	Amoebozoa	Entamoeba histolytica	Unknown	‒	Negative	–	Negative	–
CNM453	1294-19	Human	NA	Faeces	Amoebozoa	Entamoeba histolytica	Unknown	‒	Negative	–	Negative	–
CNM454	1295-19	Human	NA	Faeces	Amoebozoa	Entamoeba histolytica	Unknown	‒	Negative	–	Negative	–
CNM455	1403-19	Human	NA	Faeces	Amoebozoa	Entamoeba histolytica	Unknown	‒	Negative	–	Negative	–
CNM456	1462-19	Human	NA	Faeces	Amoebozoa	Entamoeba histolytica	Unknown	‒	Positive	33.2	Negative	–
CNM457	1490-19	Human	NA	Faeces	Amoebozoa	Entamoeba histolytica	Unknown	‒	Negative	–	Negative	–
CNM458	1209-19	Human	NA	Faeces	Amoebozoa	Entamoeba histolytica	Unknown	‒	Negative	–	Negative	–
CNM13	280-19	Human	NA	Faeces	Amoebozoa	Entamoeba dispar	Unknown	–	Positive	30.2	Negative	–
CNM14	284-19	Human	NA	Faeces	Amoebozoa	Entamoeba dispar	Unknown	–	Negative	–	Negative	–
CNM15	879-19	Human	NA	Faeces	Amoebozoa	Entamoeba dispar	Unknown	–	Positive	29.2	Negative	–
CNM16	918-19	Human	NA	Faeces	Amoebozoa	Entamoeba dispar	Unknown	–	Positive	26.0–26.2	Positive	29.4–28.9
CNM17	1013-19	Human	NA	Faeces	Amoebozoa	Entamoeba dispar	Unknown	–	Positive	23.0–23.2	Positive	27.0–26.1
CNM18	1020-19	Human	NA	Faeces	Amoebozoa	Entamoeba dispar	Unknown	–	Positive	31.9–30.6–32.1	Negative	–
CNM19	1051-19	Human	NA	Faeces	Amoebozoa	Entamoeba dispar	Unknown	–	Positive	34.5	Negative	–
CNM20	1054-19	Human	NA	Faeces	Amoebozoa	Entamoeba dispar	Unknown	–	Positive	37.6	Negative	–
CNM21	1058-19	Human	NA	Faeces	Amoebozoa	Entamoeba dispar	Unknown	–	Positive	30.9	Positive	26.0
CNM22	1141-19	Human	NA	Faeces	Amoebozoa	Entamoeba dispar	Unknown	–	Positive	34.3	Negative	–
CNM23	1142-19	Human	NA	Faeces	Amoebozoa	Entamoeba dispar	Unknown	–	Positive	31.2	Positive	25.4
CNM378	4312	Human	NA	Faeces	Metamonada	Dientamoeba fragilis	31.2	‒	Negative	–	Positive	35.1‒35.7
CNM379	8415	Human	NA	Faeces	Metamonada	Dientamoeba fragilis	35.0	‒	Positive	37.8	Positive	33.9
CNM380	8654	Human	NA	Faeces	Metamonada	Dientamoeba fragilis	29.5	‒	Negative	–	Positive	31.3‒31.4
CNM384	7446	Human	NA	Faeces	Metamonada	Dientamoeba fragilis	29.9	‒	Positive	37.6	Positive	29.9
CNM386	5307	Human	NA	Faeces	Metamonada	Dientamoeba fragilis	36.7	‒	Positive	28.7	Positive	35.8
CNM387	8895	Human	NA	Faeces	Metamonada	Dientamoeba fragilis	Unknown	‒	Negative	–	Positive	38.3‒36.2
CNM388	9239	Human	NA	Faeces	Metamonada	Dientamoeba fragilis	Unknown	‒	Negative	–	Positive	32.1‒32
CNM389	2232	Human	NA	Faeces	Metamonada	Dientamoeba fragilis	30.2	‒	Positive	31.5	Positive	29.2
CNM390	7205	Human	NA	Faeces	Metamonada	Dientamoeba fragilis	41.1	‒	Positive	36.1‒34.2	Positive	37.7‒34.5
CNM391	7481	Human	NA	Faeces	Metamonada	Dientamoeba fragilis	33.4	‒	Positive	38.3	Positive	32.1
CNM392	5946	Human	NA	Faeces	Metamonada	Dientamoeba fragilis	22.2	‒	Positive	31.0	Positive	22.0
CNM394	6316	Human	NA	Faeces	Metamonada	Dientamoeba fragilis	30.4	‒	Positive	35.2‒35.7	Positive	29.4‒30.2
CNM396	6230	Human	NA	Faeces	Metamonada	Dientamoeba fragilis	33.5	‒	Positive	33.8	Positive	36.7
CNM397	6985	Human	NA	Faeces	Metamonada	Dientamoeba fragilis	39.9	‒	Positive	27.3	Positive	34.8
CNM398	6335	Human	NA	Faeces	Metamonada	Dientamoeba fragilis	27.4	‒	Positive	31.7	Positive	28.8
CNM399	7312	Human	NA	Faeces	Metamonada	Dientamoeba fragilis	25.4	‒	Positive	27.0	Positive	27.4
CNM400	5802	Human	NA	Faeces	Metamonada	Dientamoeba fragilis	24.3	‒	Positive	26.3	Positive	28.8
CNM401	1138	Human	NA	Faeces	Metamonada	Dientamoeba fragilis	39.5	‒	Positive	42.1‒38.1	Positive	35.9‒37
CNM403	7189	Human	NA	Faeces	Metamonada	Dientamoeba fragilis	26.1	‒	Positive	34.6	Positive	30.8
CNM404	7190	Human	NA	Faeces	Metamonada	Dientamoeba fragilis	38.9	‒	Positive	34.4	Positive	27.6
CNM405	4237	Human	NA	Faeces	Metamonada	Dientamoeba fragilis	21.4	‒	Positive	36.3	Positive	29.0
CNM406	8186	Human	NA	Faeces	Metamonada	Dientamoeba fragilis	29.2	‒	Positive	35.5	Positive	34.4
CNM410	1480	Human	NA	Faeces	Metamonada	Dientamoeba fragilis	28.2	‒	Negative	–	Positive	32.7
CNM412	1828	Human	NA	Faeces	Metamonada	Dientamoeba fragilis	26.3	‒	Negative	–	Positive	37.1
CNM413	1733	Human	NA	Faeces	Metamonada	Dientamoeba fragilis	28.2	‒	Negative	–	Positive	32.2
CNM415	883	Human	NA	Faeces	Metamonada	Dientamoeba fragilis	36.2	‒	Negative	–	Positive	31.6
CNM417	5238	Human	NA	Faeces	Metamonada	Dientamoeba fragilis	28.3	‒	Positive	37.0	Positive	36.6
CNM418	5833	Human	NA	Faeces	Metamonada	Dientamoeba fragilis	29.0	‒	Negative	–	Positive	30.3
CNM419	5986	Human	NA	Faeces	Metamonada	Dientamoeba fragilis	36.3	‒	Negative	–	Positive	35.7
CNM420	4543	Human	NA	Faeces	Metamonada	Dientamoeba fragilis	25.5	‒	Negative	–	Positive	31.2‒34.2
CNM423	4954	Human	NA	Faeces	Metamonada	Dientamoeba fragilis	32.1	‒	Positive	37.1	Positive	34.2
CNM424	8121	Human	NA	Faeces	Metamonada	Dientamoeba fragilis	32.2	‒	Negative	–	Positive	35.5‒38.6
CNM425	9403	Human	NA	Faeces	Metamonada	Dientamoeba fragilis	38.1	‒	Negative	–	Positive	36.3‒37.3
CNM426	7800	Human	NA	Faeces	Metamonada	Dientamoeba fragilis	38.1	‒	Positive	37.1	Positive	35.3‒37.4
CNM427	3437	Human	NA	Faeces	Metamonada	Dientamoeba fragilis	34.3	‒	Negative	–	Positive	37.6
CNM429	2058	Human	NA	Faeces	Metamonada	Dientamoeba fragilis	35.0	‒	Positive	44.4‒37.4	Positive	35.4‒35.1
CNM430	6483	Human	NA	Faeces	Metamonada	Dientamoeba fragilis	30.0	‒	Negative	–	Positive	34.9
CNM459	SUJ5	Human	NA	Faeces	Heterokonta	Blastocystis sp.	Unknown	ST1	Positive	29.5	Negative	–
CNM460	SUJ11	Human	NA	Faeces	Heterokonta	Blastocystis sp.	Unknown	ST1	Positive	31.8	Positive	26.1
CNM461	SUJ12	Human	NA	Faeces	Heterokonta	Blastocystis sp.	Unknown	ST1	Positive	32.8–32.4	Negative	–
CNM462	SUJ15	Human	NA	Faeces	Heterokonta	Blastocystis sp.	Unknown	ST1	Positive	34.8	Negative	–
CNM464	PT19	Non-human primate	–	Faeces	Heterokonta	Blastocystis sp.	Unknown	ST1	Positive	29–29.4	Negative	–
CNM465	PT24	Non-human primate	–	Faeces	Heterokonta	Blastocystis sp.	Unknown	ST1	Positive	30.1–30.6	Negative	–
CNM466	PT27	Non-human primate	–	Faeces	Heterokonta	Blastocystis sp.	Unknown	ST1	Positive	36.8	Negative	–
CNM467	PT47	Non-human primate	–	Faeces	Heterokonta	Blastocystis sp.	Unknown	ST1	Positive	32.0	Negative	–
CNM468	PT78	Non-human primate	–	Faeces	Heterokonta	Blastocystis sp.	Unknown	ST1	Positive	28.0	Negative	–
CNM469	SUJ14	Human	NA	Faeces	Heterokonta	Blastocystis sp.	Unknown	ST2	Positive	27.8	Negative	–
CNM470	PT33	Non-human primate	–	Faeces	Heterokonta	Blastocystis sp.	Unknown	ST2	Positive	28.0	Negative	–
CNM471	PT50	Non-human primate	–	Faeces	Heterokonta	Blastocystis sp.	Unknown	ST2	Positive	24.0	Negative	–
CNM473	PT59	Non-human primate	–	Faeces	Heterokonta	Blastocystis sp.	Unknown	ST2	Positive	31.6	Negative	–
CNM474	PT63	Non-human primate	–	Faeces	Heterokonta	Blastocystis sp.	Unknown	ST2	Positive	27.8	Negative	–
CNM475	PT66	Non-human primate	–	Faeces	Heterokonta	Blastocystis sp.	Unknown	ST2	Positive	27.9	Negative	–
CNM476	PT71	Non-human primate	–	Faeces	Heterokonta	Blastocystis sp.	Unknown	ST2	Positive	30.1	Negative	–
CNM477	PT40	Non-human primate	–	Faeces	Heterokonta	Blastocystis sp.	Unknown	ST3	Positive	29.0	Negative	–
CNM478	PT49	Non-human primate	–	Faeces	Heterokonta	Blastocystis sp.	Unknown	ST3	Positive	28.4	Negative	–
CNM479	PT54	Non-human primate	–	Faeces	Heterokonta	Blastocystis sp.	Unknown	ST3	Positive	25.9	Negative	–
CNM480	PT 57	Non-human primate	–	Faeces	Heterokonta	Blastocystis sp.	Unknown	ST3	Positive	25.0	Negative	–
CNM481	PT79	Non-human primate	–	Faeces	Heterokonta	Blastocystis sp.	Unknown	ST3	Positive	25.9–27.2	Negative	–
CNM482	PT80	Non-human primate	–	Faeces	Heterokonta	Blastocystis sp.	Unknown	ST3	Positive	21.3	Negative	–
CNM484	PT135	Non-human primate	–	Faeces	Heterokonta	Blastocystis sp.	Unknown	ST3	Positive	39.6	Negative	–
CNM485	PT203	Non-human primate	–	Faeces	Heterokonta	Blastocystis sp.	Unknown	ST3	Positive	28.0	Negative	–
CNM486	PT212	Non-human primate	–	Faeces	Heterokonta	Blastocystis sp.	Unknown	ST3	Positive	20.4	Negative	–
CNM487	SUJ4	Human	43	Faeces	Heterokonta	Blastocystis sp.	Unknown	ST4	Positive	26.5–27.2	Negative	–
CNM488	SUJ8	Human	38	Faeces	Heterokonta	Blastocystis sp.	Unknown	ST4	Positive	27.2	Negative	–
CNM489	SUJ16	Human	53	Faeces	Heterokonta	Blastocystis sp.	Unknown	ST4	Positive	29.2	Negative	–
CNM490	SUJ24	Human	23	Faeces	Heterokonta	Blastocystis sp.	Unknown	ST4	Positive	25.4	Negative	–
CNM491	PT94	Non-human primate	–	Faeces	Heterokonta	Blastocystis sp.	Unknown	ST4	Positive	31.9	Negative	–
CNM492	PT115	Non-human primate	–	Faeces	Heterokonta	Blastocystis sp.	Unknown	ST4	Positive	33.2	Negative	–
CNM493	PT120	Non-human primate	–	Faeces	Heterokonta	Blastocystis sp.	Unknown	ST4	Positive	30.9	Negative	–
CNM494	PT42	Non-human primate	–	Faeces	Heterokonta	Blastocystis sp.	Unknown	ST5	Positive	32.0	Negative	–
CNM496	PT51	Non-human primate	–	Faeces	Heterokonta	Blastocystis sp.	Unknown	ST5	Positive	30.0	Negative	–
CNM497	PT58	Non-human primate	–	Faeces	Heterokonta	Blastocystis sp.	Unknown	ST5	Positive	27.6	Negative	–
CNM498	PT74	Non-human primate	–	Faeces	Heterokonta	Blastocystis sp.	Unknown	ST5	Positive	29.1	Negative	–
CNM499	PT81	Non-human primate	–	Faeces	Heterokonta	Blastocystis sp.	Unknown	ST5	Positive	30.7	Negative	–
CNM500	PT82	Non-human primate	–	Faeces	Heterokonta	Blastocystis sp.	Unknown	ST5	Positive	30.3–31.3	Negative	–
CNM501	PT97	Non-human primate	–	Faeces	Heterokonta	Blastocystis sp.	Unknown	ST8	Positive	27.3	Negative	–
CNM502	PT107	Non-human primate	–	Faeces	Heterokonta	Blastocystis sp.	Unknown	ST8	Positive	27.9	Negative	–
CNM503	PT204	Non-human primate	–	Faeces	Heterokonta	Blastocystis sp.	Unknown	ST8	Positive	33.2	Negative	–
CNM504	PT221	Non-human primate	–	Faeces	Heterokonta	Blastocystis sp.	Unknown	ST8	Positive	31.78	Negative	–
CNM510	–	Human	NA	Faeces	Apicomplexa	Isospora belli	–	–	Positive	36.0	Negative	–
CNM554	–	–	–	Culture	Apicomplexa	Babesia divergens	–	–	Negative	–	Negative	–
CNM555	–	Ratón	–	Culture	Apicomplexa	Toxoplasma gondii	–	–	Negative	–	Negative	–
CNM556	–	Culture	–	Culture	Apicomplexa	Toxoplasma gondii	–	–	Negative	–	Negative	–
CNM557	–	Culture	–	Culture	Apicomplexa	Neospora caninum	–	–	Negative	–	Negative	–
CNM558	–	Ovine	–	Culture	Apicomplexa	Sarcocystis gigantea	–	–	Negative	–	Negative	–
CNM559	–	Culture	–	Culture	Apicomplexa	Sarcocystis cruzi	–	–	Negative	–	Negative	–
CNM560	–	Fox	–	Culture	Apicomplexa	Sarcocystis arctica	–	–	Negative	–	Negative	–
CNM561	–	Culture	–	Culture	Apicomplexa	Besnoitia besnoiti	–	–	Negative	–	Negative	–
CNM562	–	Bovine	–	Culture	Apicomplexa	Besnoitia besnoiti	–	–	Negative	–	Negative	–
CNM47	201852968	Human	NA	Blood	Apicomplexa	Plasmodium falciparum	Unknown	–	Negative	–	Negative	–
CNM60	201850211	Human	NA	Blood	Apicomplexa	Plasmodium malariae	Unknown	–	Negative	–	Negative	–
CNM61	201852832	Human	NA	Blood	Apicomplexa	Plasmodium ovale	Unknown	–	Negative	–	Negative	–
CNM65	201851640	Human	NA	Blood	Apicomplexa	Plasmodium vivax	Unknown	–	Negative	–	Negative	–
CNM68	L-100	–	–	Culture	Euglenozoa	Leishmania aethiopica	Unknown	–	Negative	–	Negative	–
CNM69	DD8	–	–	Culture	Euglenozoa	Leishmania donovani	Unknown	–	Negative	–	Negative	–
CNM70	5ASKH	–	–	Culture	Euglenozoa	Leishmania major	Unknown	–	Negative	–	Negative	–
CNM71	K27	–	–	Culture	Euglenozoa	Leishmania tropica	Unknown	–	Negative	–	Negative	–
CNM72	PB75	–	–	Culture	Euglenozoa	Leishmania infantum	Unknown	–	Positive	37.1	Negative	–
CNM73	M2904	–	–	Culture	Euglenozoa	Leishmania braziliensis	Unknown	–	Negative	–	Negative	–
CNM74	M378	–	–	Culture	Euglenozoa	Leishmania mexicana	Unknown	–	Negative	–	Negative	–
CNM75	PH8	–	–	Culture	Euglenozoa	Leishmania amazonenesis	Unknown	–	Negative	–	Negative	–
CNM549	PT239	Non-human primate	–	Faeces	Microsporidia	Enterocytozoon bieneusi	–	Type IV	Positive	24.9	Negative	–
CNM550	PT444	Non-human primate	–	Faeces	Microsporidia	Enterocytozoon bieneusi	–	CM18	Negative	–	Negative	–
CNM551	PT483	Non-human primate	–	Faeces	Microsporidia	Enterocytozoon bieneusi	–	CM18	Positive	33.3	Negative	–
CNM552	G18	Human	11	Faeces	Microsporidia	Enterocytozoon bieneusi	–	Type IV	Positive	28.4	Positive	24.0
CNM553	–	–	–	Adult worm	Nematoda	Trichuris muris	–	–	Negative	–	Negative	–
CNM505	–	–	–	Adult worm	Nematoda	Anisakis simplex	–	–	Negative	–	Negative	–
CNM506	–	–	–	Adult worm	Nematoda	Mansonella perstans	–	–	Negative	–	Negative	–
CNM507	–	–	–	Adult worm	Nematoda	Oncocercha volvulus	–	–	Negative	–	Negative	–
CNM508	–	–	–	Adult worm	Nematoda	Dirofilaria repens	–	–	Negative	–	Negative	–
CNM509	–	–	–	Adult worm	Nematoda	Loa Loa	–	–	Negative	–	Negative	–

## Sheet: VIASURE G. duodenalis
Tube ID	Sample ID	Host	Age (years)	Original sample	Phylum	Parasite species	CT value in qPCR	Genotype	VIASURE G. duodenalis Real-Time PCR results	CT value in qPCR
CNM246	0179/18	Human	NA	Faeces	Apicomplexa	Cryptosporidium parvum	Unknown	IIdA29G1	Negative	–
CNM247	0180/18	Human	NA	Faeces	Apicomplexa	Cryptosporidium parvum	Unknown	IIdA22G2R1	Negative	–
CNM248	0366/18	Human	1	Faeces	Apicomplexa	Cryptosporidium parvum	Unknown	IIdA26G1	Negative	–
CNM249	0367/18	Human	27	Faeces	Apicomplexa	Cryptosporidium parvum	Unknown	IIcA5G3R2	Positive	23.3
CNM251	0436/18	Human	1	Faeces	Apicomplexa	Cryptosporidium hominis	Unknown	IbA12G3R2	Positive	32.2
CNM252	0579/18	Human	37	Faeces	Apicomplexa	Cryptosporidium hominis	Unknown	IaA12R1	Positive	25.6
CNM255	0737/18	Human	NA	Faeces	Apicomplexa	Cryptosporidium parvum	Unknown	IIdA23G1	Negative	–
CNM256	0738/18	Human	NA	Faeces	Apicomplexa	Cryptosporidium parvum	Unknown	IIdA23G1R1	Negative	–
CNM258	0927/18	Human	1	Faeces	Apicomplexa	Cryptosporidium parvum	Unknown	IIaA19G4R1	Negative	–
CNM260	0929/18	Human	2	Faeces	Apicomplexa	Cryptosporidium parvum	Unknown	IIaA15G2R1	Negative	–
CNM261	0930/18	Human	2	Faeces	Apicomplexa	Cryptosporidium parvum	Unknown	IIdA18G1	Negative	–
CNM262	0932/18	Human	5	Faeces	Apicomplexa	Cryptosporidium hominis	Unknown	IbA12G3R2	Negative	–
CNM263	0933/18	Human	2	Faeces	Apicomplexa	Cryptosporidium hominis	Unknown	IbA12G3R2	Negative	–
CNM266	1040/18	Human	1	Faeces	Apicomplexa	Cryptosporidium parvum	Unknown	IIdA22G1R1	Negative	–
CNM269	1286/18	Human	2	Faeces	Apicomplexa	Cryptosporidium hominis	Unknown	IeA11G3T3	Negative	–
CNM270	0172/19	Human	7	Faeces	Apicomplexa	Cryptosporidium parvum	Unknown	IIdA17G1R1	Negative	–
CNM272	0236/19	Human	1	Faeces	Apicomplexa	Cryptosporidium hominis	Unknown	IeA11G3T3	Negative	–
CNM273	0239/19	Human	23	Faeces	Apicomplexa	Cryptosporidium parvum	Unknown	IIaA15G2R1	Negative	–
CNM274	0290/19	Human	2	Faeces	Apicomplexa	Cryptosporidium parvum	Unknown	IIaA17G2R1	Positive	32.2
CNM275	0304/19	Human	11	Faeces	Apicomplexa	Cryptosporidium parvum	Unknown	IIaA15G2R1	Negative	–
CNM276	0406/19	Human	3	Faeces	Apicomplexa	Cryptosporidium parvum	Unknown	IIaA17G2R1	Negative	–
CNM277	0522/19	Human	7	Faeces	Apicomplexa	Cryptosporidium parvum	Unknown	IIaA15G2R1	Negative	–
CNM282	1410/18	Human	8	Faeces	Apicomplexa	Cryptosporidium hominis	Unknown	IbA10G2	Positive	37.8
CNM283	1411/18	Human	2	Faeces	Apicomplexa	Cryptosporidium hominis	Unknown	IbA10G2	Negative	–
CNM284	1414/18	Human	1	Faeces	Apicomplexa	Cryptosporidium hominis	Unknown	IbA10G2	Negative	–
CNM285	1415/18	Human	3	Faeces	Apicomplexa	Cryptosporidium hominis	Unknown	IbA10G2	Negative	–
CNM286	1416/18	Human	1	Faeces	Apicomplexa	Cryptosporidium hominis	Unknown	IbA10G2	Negative	–
CNM287	1417/18	Human	10	Faeces	Apicomplexa	Cryptosporidium hominis	Unknown	IbA10G2	Negative	–
CNM288	1418/18	Human	4	Faeces	Apicomplexa	Cryptosporidium hominis	Unknown	IbA10G2	Negative	–
CNM289	1419/18	Human	2	Faeces	Apicomplexa	Cryptosporidium hominis	Unknown	IbA10G2	Negative	–
CNM291	1421/18	Human	6	Faeces	Apicomplexa	Cryptosporidium hominis	Unknown	IbA10G2	Negative	–
CNM299	1534/18	Human	2	Faeces	Apicomplexa	Cryptosporidium hominis	Unknown	IbA10G2	Negative	–
CNM300	1656/18	Human	2	Faeces	Apicomplexa	Cryptosporidium hominis	Unknown	IbA10G2	Negative	–
CNM301	0152/19	Human	2	Faeces	Apicomplexa	Cryptosporidium hominis	Unknown	IbA10G2	Negative	–
CNM302	0156/19	Human	5	Faeces	Apicomplexa	Cryptosporidium hominis	Unknown	IbA10G2	Positive	33.4
CNM303	0159/19	Human	4	Faeces	Apicomplexa	Cryptosporidium hominis	Unknown	IbA10G2	Negative	–
CNM304	0161/19	Human	4	Faeces	Apicomplexa	Cryptosporidium hominis	Unknown	IbA10G2	Negative	–
CNM305	0163/19	Human	1	Faeces	Apicomplexa	Cryptosporidium hominis	Unknown	IbA10G2	Negative	–
CNM306	0164/19	Human	2	Faeces	Apicomplexa	Cryptosporidium hominis	Unknown	IbA10G2	Negative	–
CNM307	0166/19	Human	1	Faeces	Apicomplexa	Cryptosporidium hominis	Unknown	IbA10G2	Negative	–
CNM308	0170/19	Human	1	Faeces	Apicomplexa	Cryptosporidium hominis	Unknown	IbA10G2	Positive	35.9
CNM309	0171/19	Human	4	Faeces	Apicomplexa	Cryptosporidium hominis	Unknown	IbA10G2	Negative	–
CNM310	0174/19	Human	6	Faeces	Apicomplexa	Cryptosporidium hominis	Unknown	IbA10G2	Negative	–
CNM311	0175/19	Human	3	Faeces	Apicomplexa	Cryptosporidium hominis	Unknown	IbA10G2	Negative	–
CNM312	0176/19	Human	1	Faeces	Apicomplexa	Cryptosporidium hominis	Unknown	IbA10G2	Negative	–
CNM314	0178/19	Human	1	Faeces	Apicomplexa	Cryptosporidium hominis	Unknown	IbA10G2	Negative	–
CNM315	0179/19	Human	1	Faeces	Apicomplexa	Cryptosporidium hominis	Unknown	IbA10G2	Negative	–
CNM318	0182/19	Human	2	Faeces	Apicomplexa	Cryptosporidium hominis	Unknown	IbA10G2	Negative	–
CNM319	0183/19	Human	2	Faeces	Apicomplexa	Cryptosporidium hominis	Unknown	IbA10G2	Negative	–
CNM320	0184/19	Human	5	Faeces	Apicomplexa	Cryptosporidium hominis	Unknown	IbA10G2	Negative	–
CNM321	0185/19	Human	8	Faeces	Apicomplexa	Cryptosporidium hominis	Unknown	IbA10G2	Negative	–
CNM322	0186/19	Human	2	Faeces	Apicomplexa	Cryptosporidium hominis	Unknown	IbA10G2	Positive	37.5
CNM323	0187/19	Human	1	Faeces	Apicomplexa	Cryptosporidium hominis	Unknown	IbA10G2	Negative	–
CNM324	0188/19	Human	2	Faeces	Apicomplexa	Cryptosporidium hominis	Unknown	IbA10G2	Positive	36.7
CNM325	0189/19	Human	1	Faeces	Apicomplexa	Cryptosporidium hominis	Unknown	IbA10G2	Negative	–
CNM326	0190/19	Human	5	Faeces	Apicomplexa	Cryptosporidium hominis	Unknown	IbA10G2	Negative	–
CNM327	0209/19	Human	2	Faeces	Apicomplexa	Cryptosporidium hominis	Unknown	IbA10G2	Positive	29.6
CNM328	0213/19	Human	1	Faeces	Apicomplexa	Cryptosporidium hominis	Unknown	IbA10G2	Negative	–
CNM329	0214/19	Human	2	Faeces	Apicomplexa	Cryptosporidium hominis	Unknown	IbA10G2	Positive	30.4
CNM330	0217/19	Human	3	Faeces	Apicomplexa	Cryptosporidium hominis	Unknown	IbA10G2	Negative	–
CNM331	0221/19	Human	2	Faeces	Apicomplexa	Cryptosporidium hominis	Unknown	IbA10G2	Positive	35.9
CNM332	0225/19	Human	2	Faeces	Apicomplexa	Cryptosporidium hominis	Unknown	IbA10G2	Positive	35.9
CNM333	0226/19	Human	2	Faeces	Apicomplexa	Cryptosporidium hominis	Unknown	IbA10G2	Negative	–
CNM334	0230/19	Human	3	Faeces	Apicomplexa	Cryptosporidium hominis	Unknown	IbA10G2	Negative	–
CNM335	0232/19	Human	3	Faeces	Apicomplexa	Cryptosporidium hominis	Unknown	IbA10G2	Negative	–
CNM336	0235/19	Human	5	Faeces	Apicomplexa	Cryptosporidium hominis	Unknown	IbA10G2	Negative	–
CNM337	0289/19	Human	2	Faeces	Apicomplexa	Cryptosporidium hominis	Unknown	IbA10G2	Positive	37.1–38.4–39.0
CNM338	0291/19	Human	1	Faeces	Apicomplexa	Cryptosporidium hominis	Unknown	IbA10G2	Negative	–
CNM339	0292/19	Human	1	Faeces	Apicomplexa	Cryptosporidium hominis	Unknown	IbA10G2	Negative	–
CNM340	0296/19	Human	2	Faeces	Apicomplexa	Cryptosporidium hominis	Unknown	IbA10G2	Negative	–
CNM343	0309/19	Human	3	Faeces	Apicomplexa	Cryptosporidium hominis	Unknown	IbA10G2	Negative	–
CNM344	0314/19	Human	3	Faeces	Apicomplexa	Cryptosporidium hominis	Unknown	IbA10G2	Negative	–
CNM345	0315/19	Human	11	Faeces	Apicomplexa	Cryptosporidium hominis	Unknown	IbA10G2	Negative	–
CNM346	0322/19	Human	6	Faeces	Apicomplexa	Cryptosporidium hominis	Unknown	IbA10G2	Negative	–
CNM347	0358/19	Human	4	Faeces	Apicomplexa	Cryptosporidium hominis	Unknown	IbA10G2	Negative	–
CNM349	0412/19	Human	10	Faeces	Apicomplexa	Cryptosporidium hominis	Unknown	IbA10G2	Negative	–
CNM350	0414/19	Human	3	Faeces	Apicomplexa	Cryptosporidium hominis	Unknown	IbA10G2	Negative	–
CNM365	0926/19	Human	1	Faeces	Apicomplexa	Cryptosporidium hominis	Unknown	IbA10G2	Positive	33.3
CNM366	0974/19	Human	1	Faeces	Apicomplexa	Cryptosporidium hominis	Unknown	IbA10G2	Negative	–
CNM367	1040/19	Human	NA	Faeces	Apicomplexa	Cryptosporidium hominis	Unknown	IbA10G2	Negative	–
CNM369	1064/19	Human	NA	Faeces	Apicomplexa	Cryptosporidium hominis	Unknown	IbA10G2	Negative	–
CNM370	1084/19	Human	NA	Faeces	Apicomplexa	Cryptosporidium hominis	Unknown	IbA10G2	Negative	–
CNM371	1121/19	Human	NA	Faeces	Apicomplexa	Cryptosporidium hominis	Unknown	IbA10G2	Negative	–
CNM372	1135/19	Human	NA	Faeces	Apicomplexa	Cryptosporidium hominis	Unknown	IbA10G2	Negative	–
CNM373	1173/19	Human	NA	Faeces	Apicomplexa	Cryptosporidium hominis	Unknown	IbA10G2	Negative	–
CNM517	288	Human	11	Faeces	Apicomplexa	Cryptosporidium hominis	–	IbA10G2	Positive	22.5–23.5
CNM518	125	Human	6	Faeces	Apicomplexa	Cryptosporidium hominis	–	Unknown	Positive	31.2
CNM525	436	Human	6	Faeces	Apicomplexa	Cryptosporidium hominis	–	Unknown	Positive	20.2
CNM537	L48	Human	6	Faeces	Apicomplexa	Cryptosporidium parvum	–	Unknown	Negative	–
CNM542	A83	Human	6	Faeces	Apicomplexa	Cryptosporidium hominis	–	Unknown	Negative	–
CNM512	17484	Wolf	–	Faeces	Apicomplexa	Cryptosporidium canis	–	Unknown	Negative	–
CNM532	MC138	Human	6	Faeces	Apicomplexa	Cryptosporidium felis	–	Unknown	Negative	–
CNM533	MC144	Human	6	Faeces	Apicomplexa	Cryptosporidium felis	–	Unknown	Negative	–
CNM513	1	Wild boar	–	Faeces	Apicomplexa	Cryptosporidium scrofarum	–	–	Negative	–
CNM514	5	Wild boar	–	Faeces	Apicomplexa	Cryptosporidium scrofarum	–	–	Negative	–
CNM515	58	Cervid	–	Faeces	Apicomplexa	Cryptosporidium ryane	–	Unknown	Negative	–
CNM92	1396/18	Human	66	Faeces	Metamonada	Giardia duodenalis	23.6	AII	Positive	25.1
CNM93	1397/18	Human	36	Faeces	Metamonada	Giardia duodenalis	26.4	BIV	Positive	31.4
CNM94	1431/18	Human	1	Faeces	Metamonada	Giardia duodenalis	24.3	BIV	Positive	28.7
CNM95	1432/18	Human	34	Faeces	Metamonada	Giardia duodenalis	27.4	BIV	Positive	31.1
CNM96	AS 5	Human	8	Faeces	Metamonada	Giardia duodenalis	Unknown	Unknown	Positive	29.8
CNM97	1488/18	Human	1	Faeces	Metamonada	Giardia duodenalis	28.0	BIV	Positive	30.2
CNM98	1500/18	Human	40	Faeces	Metamonada	Giardia duodenalis	27.1	BIV	Positive	28.5–28.8
CNM99	1531/18	Human	3	Faeces	Metamonada	Giardia duodenalis	22.9	Unknown	Positive	30.5
CNM100	AS 14	Human	8	Faeces	Metamonada	Giardia duodenalis	Unknown	Unknown	Positive	27.4
CNM101	1585/18	Human	58	Faeces	Metamonada	Giardia duodenalis	21.2	BIV	Positive	23.9
CNM102	1586/18	Human	9	Faeces	Metamonada	Giardia duodenalis	18.2	BIV	Positive	20.4
CNM103	1588/18	Human	28	Faeces	Metamonada	Giardia duodenalis	21.7	BIV	Positive	24.6
CNM104	1592/18	Human	3	Faeces	Metamonada	Giardia duodenalis	24.2	AII	Positive	27.6
CNM105	1604/18	Human	30	Faeces	Metamonada	Giardia duodenalis	24.5	BIII+BIV	Positive	26.4
CNM106	AS 31	Human	8	Faeces	Metamonada	Giardia duodenalis	Unknown	Unknown	Positive	30.3
CNM107	1643/18	Human	75	Faeces	Metamonada	Giardia duodenalis	24.7	AII	Positive	28.1
CNM108	1644/18	Human	8	Faeces	Metamonada	Giardia duodenalis	25.8	BIV	Positive	28.9
CNM109	0003/19	Human	14	Faeces	Metamonada	Giardia duodenalis	25.6	AII	Negative	–
CNM110	0061/19	Human	2	Faeces	Metamonada	Giardia duodenalis	26.8	AII	Positive	29.3
CNM111	0094/19	Human	13	Faeces	Metamonada	Giardia duodenalis	20.0	BIII	Positive	19.3
CNM112	AS 42	Human	5	Faeces	Metamonada	Giardia duodenalis	Unknown	Unknown	Positive	34.3
CNM113	0135/19	Human	4	Faeces	Metamonada	Giardia duodenalis	30.9	BIV	Negative	–
CNM114	0149/19	Human	2	Faeces	Metamonada	Giardia duodenalis	28.9	AII	Positive	28.4
CNM115	0160/19	Human	4	Faeces	Metamonada	Giardia duodenalis	37.8	AII	Positive	35.7
CNM116	0207/19	Human	5	Faeces	Metamonada	Giardia duodenalis	25.9	BIV	Positive	29.0
CNM117	0211/19	Human	5	Faeces	Metamonada	Giardia duodenalis	22.7	BIV	Positive	25.6
CNM118	0219/19	Human	24	Faeces	Metamonada	Giardia duodenalis	16.9	BIV	Positive	19.5
CNM119	0223/19	Human	4	Faeces	Metamonada	Giardia duodenalis	20.4	BIV	Positive	23.1
CNM120	0229/19	Human	5	Faeces	Metamonada	Giardia duodenalis	27.1	BIV	Positive	29.1
CNM121	0277/19	Human	8	Faeces	Metamonada	Giardia duodenalis	21.7	AII	Positive	22.7
CNM122	0313/19	Human	5	Faeces	Metamonada	Giardia duodenalis	29.7	BIV	Positive	32.7
CNM124	0321/19	Human	3	Faeces	Metamonada	Giardia duodenalis	30.3	AII	Positive	31.4
CNM125	0325/19	Human	4	Faeces	Metamonada	Giardia duodenalis	22.6	BIV	Positive	23.8
CNM126	0338/19	Human	4	Faeces	Metamonada	Giardia duodenalis	32.5	BIII	Positive	37.0
CNM127	0404/19	Human	5	Faeces	Metamonada	Giardia duodenalis	21.5	AII	Positive	25.6
CNM128	0405/19	Human	6	Faeces	Metamonada	Giardia duodenalis	23.8	BIV	Positive	36.8
CNM129	0410/19	Human	36	Faeces	Metamonada	Giardia duodenalis	28.9	BIV	Positive	31.6
CNM130	0413/19	Human	3	Faeces	Metamonada	Giardia duodenalis	24.6	BIV	Positive	34.1
CNM131	0416/19	Human	53	Faeces	Metamonada	Giardia duodenalis	26.4	BIII	Positive	33.3
CNM134	0435/19	Human	57	Faeces	Metamonada	Giardia duodenalis	23.9	BIII	Negative	–
CNM135	0442/19	Human	5	Faeces	Metamonada	Giardia duodenalis	27.3	BIV	Positive	37.7
CNM137	0491/19	Human	3	Faeces	Metamonada	Giardia duodenalis	30.2	AII	Positive	36.3
CNM139	0511/19	Human	5	Faeces	Metamonada	Giardia duodenalis	30.9	BIV	Positive	31.7
CNM140	0526/19	Human	28	Faeces	Metamonada	Giardia duodenalis	25.1	BIV	Positive	27.2
CNM141	0527/19	Human	2	Faeces	Metamonada	Giardia duodenalis	22.4	BIV	Positive	23.9–25.1
CNM142	AS 50a	Human	2	Faeces	Metamonada	Giardia duodenalis	Unknown	Unknown	Positive	31.1
CNM143	AS 50b	Human	2	Faeces	Metamonada	Giardia duodenalis	Unknown	Unknown	Positive	32.3
CNM144	0558/19	Human	19	Faeces	Metamonada	Giardia duodenalis	22.1	BIII	Positive	37.1
CNM145	0598/19	Human	1	Faeces	Metamonada	Giardia duodenalis	21.2	BIV	Positive	27.2
CNM146	0621/19	Human	1	Faeces	Metamonada	Giardia duodenalis	21.5	BIV	Positive	23.6
CNM147	0657/19	Human	16	Faeces	Metamonada	Giardia duodenalis	26.8	BIV	Positive	26.6–27.2
CNM148	0673/19	Human	64	Faeces	Metamonada	Giardia duodenalis	16.5	AII	Positive	30.4
CNM149	0688/19	Human	1	Faeces	Metamonada	Giardia duodenalis	18.2	BIV	Positive	21.2
CNM150	0702/19	Human	2	Faeces	Metamonada	Giardia duodenalis	22.7	BIV	Positive	24.5
CNM151	0719/19	Human	3	Faeces	Metamonada	Giardia duodenalis	27.2	AII	Positive	30.0
CNM152	0720/19	Human	44	Faeces	Metamonada	Giardia duodenalis	26.5	BIV	Positive	29.1
CNM153	0744/19	Human	10	Faeces	Metamonada	Giardia duodenalis	23.5	BIV	Positive	26.3
CNM154	0768/19	Human	1	Faeces	Metamonada	Giardia duodenalis	26.8	BIV	Positive	28.7
CNM155	0769/19	Human	2	Faeces	Metamonada	Giardia duodenalis	23.1	AII	Positive	25.3
CNM156	AS 55	Human	1	Faeces	Metamonada	Giardia duodenalis	Unknown	Unknown	Positive	29.9
CNM157	0783/19	Human	44	Faeces	Metamonada	Giardia duodenalis	22.9	BIV	Positive	27.1
CNM158	0809/19	Human	8	Faeces	Metamonada	Giardia duodenalis	22.9	AII	Positive	25.3
CNM159	0814/19	Human	23	Faeces	Metamonada	Giardia duodenalis	24.3	BIII+BIV	Positive	28.2
CNM160	0822/19	Human	1	Faeces	Metamonada	Giardia duodenalis	25.1	BIV	Positive	32.0
CNM161	0827/19	Human	5	Faeces	Metamonada	Giardia duodenalis	22.7	AII	Positive	24.3
CNM162	0846/19	Human	3	Faeces	Metamonada	Giardia duodenalis	27.3	BIV	Positive	27.3/28
CNM163	0851/19	Human	8	Faeces	Metamonada	Giardia duodenalis	32.7	BIV	Positive	33.2
CNM164	0856/19	Human	7	Faeces	Metamonada	Giardia duodenalis	28.8	BIV	Positive	29.1
CNM165	0866/19	Human	8	Faeces	Metamonada	Giardia duodenalis	24.6	BIV	Positive	25.2
CNM166	0871/19	Human	29	Faeces	Metamonada	Giardia duodenalis	30.8	BIII	Positive	27.4
CNM167	0872/19	Human	41	Faeces	Metamonada	Giardia duodenalis	30.8	BIII	Positive	30.2/30
CNM168	AS 60	Human	NA	Faeces	Metamonada	Giardia duodenalis	Unknown	Unknown	Positive	31.1
CNM169	AS 70	Human	16	Faeces	Metamonada	Giardia duodenalis	Unknown	Unknown	Positive	33.3
CNM170	AS 71	Human	3	Faeces	Metamonada	Giardia duodenalis	Unknown	Unknown	Positive	30.0
CNM171	AS 78	Human	NA	Faeces	Metamonada	Giardia duodenalis	Unknown	Unknown	Positive	21.6
CNM172	AS 79	Human	8	Faeces	Metamonada	Giardia duodenalis	Unknown	Unknown	Positive	32.1
CNM173	AS 80	Human	12	Faeces	Metamonada	Giardia duodenalis	Unknown	Unknown	Positive	37.2
CNM174	AS 85	Human	9	Faeces	Metamonada	Giardia duodenalis	Unknown	Unknown	Positive	31.7
CNM175	AS 94	Human	3	Faeces	Metamonada	Giardia duodenalis	Unknown	Unknown	Positive	25.1
CNM176	AS 106	Human	1	Faeces	Metamonada	Giardia duodenalis	Unknown	Unknown	Positive	23.4
CNM177	AS 111	Human	1	Faeces	Metamonada	Giardia duodenalis	Unknown	Unknown	Positive	27.9
CNM178	AS 117	Human	59	Faeces	Metamonada	Giardia duodenalis	Unknown	Unknown	Positive	36.0–36.2–37.4
CNM179	AS 132	Human	NA	Faeces	Metamonada	Giardia duodenalis	Unknown	Unknown	Positive	30.2
CNM180	AS 172	Human	16	Faeces	Metamonada	Giardia duodenalis	Unknown	Unknown	Positive	31.6
CNM181	AS 176a	Human	6	Faeces	Metamonada	Giardia duodenalis	Unknown	Unknown	Positive	34.9
CNM182	1014/19	Human	NA	Faeces	Metamonada	Giardia duodenalis	26.3	BIV	Positive	30.4
CNM183	AS 178	Human	21	Faeces	Metamonada	Giardia duodenalis	Unknown	Unknown	Negative	–
CNM184	1032/19	Human	NA	Faeces	Metamonada	Giardia duodenalis	29.8	BIII	Positive	33.2
CNM185	1039/19	Human	NA	Faeces	Metamonada	Giardia duodenalis	27.5	BIV	Positive	30.0
CNM186	AS 180	Human	1	Faeces	Metamonada	Giardia duodenalis	Unknown	Unknown	Positive	28.2
CNM187	1124/19	Human	NA	Faeces	Metamonada	Giardia duodenalis	25.1	BIII+BIV	Positive	28.4
CNM188	1170/19	Human	NA	Faeces	Metamonada	Giardia duodenalis	17.5	AII	Positive	19.3
CNM189	1185/19	Human	NA	Faeces	Metamonada	Giardia duodenalis	16.4	AII	Positive	18.8
CNM190	1200/19	Human	NA	Faeces	Metamonada	Giardia duodenalis	23.7	BIV	Positive	25.3–25.8
CNM191	1201/19	Human	NA	Faeces	Metamonada	Giardia duodenalis	19.2	BIV	Positive	21.1
CNM192	0426/18	Human	25	Faeces	Metamonada	Giardia duodenalis	31.3	Unknown	Positive	35.2
CNM193	AS 245	Human	NA	Faeces	Metamonada	Giardia duodenalis	Unknown	Unknown	Positive	28.5
CNM195	1512/18	Human	48	Faeces	Metamonada	Giardia duodenalis	31.3	Unknown	Positive	33.5
CNM198	0153/19	Human	2	Faeces	Metamonada	Giardia duodenalis	32.7	Unknown	Positive	32.0
CNM199	0849/19	Human	2	Faeces	Metamonada	Giardia duodenalis	32.0	Unknown	Positive	31.3
CNM200	AS 282a	Human	14	Faeces	Metamonada	Giardia duodenalis	Unknown	Unknown	Positive	31.2
CNM203	1107/18	Human	7	Faeces	Metamonada	Giardia duodenalis	33.3	Unknown	Positive	37.2
CNM205	1514/18	Human	2	Faeces	Metamonada	Giardia duodenalis	33.2	Unknown	Positive	35.6
CNM207	0493/18	Human	10	Faeces	Metamonada	Giardia duodenalis	34.3	Unknown	Positive	31.6
CNM209	1496/18	Human	4	Faeces	Metamonada	Giardia duodenalis	34.0	Unknown	Positive	34.9–35.6–38.4
CNM211	0490/19	Human	12	Faeces	Metamonada	Giardia duodenalis	34.1	Unknown	Positive	33.3
CNM213	1469/18	Human	3	Faeces	Metamonada	Giardia duodenalis	35.0	Unknown	Positive	37.9
CNM214	1474/18	Human	18	Faeces	Metamonada	Giardia duodenalis	35.3	Unknown	Positive	36.6–37.4
CNM215	AS 330	Human	28	Faeces	Metamonada	Giardia duodenalis	Unknown	Unknown	Positive	34.8
CNM217	0468/18	Human	5	Faeces	Metamonada	Giardia duodenalis	36.1	Unknown	Positive	36.5
CNM225	A333/14	Dog	–	Faeces	Metamonada	Giardia duodenalis	Unknown	C	Positive	25.7
CNM226	A327/14	Dog	–	Faeces	Metamonada	Giardia duodenalis	Unknown	C	Positive	26.5
CNM227	A107/14	Dog	–	Faeces	Metamonada	Giardia duodenalis	Unknown	C	Positive	23.4
CNM228	A88/14	Cat	–	Faeces	Metamonada	Giardia duodenalis	Unknown	F	Positive	26.5
CNM229	A345/14	Cat	–	Faeces	Metamonada	Giardia duodenalis	Unknown	F	Positive	26.7
CNM433	753-19	Human	NA	Faeces	Amoebozoa	Entamoeba histolytica	Unknown	‒	Negative	–
CNM435	983-19	Human	NA	Faeces	Amoebozoa	Entamoeba histolytica	Unknown	‒	Negative	–
CNM436	998-19	Human	NA	Faeces	Amoebozoa	Entamoeba histolytica	Unknown	‒	Negative	–
CNM437	1002-19	Human	NA	Faeces	Amoebozoa	Entamoeba histolytica	Unknown	‒	Negative	–
CNM438	1003-19	Human	NA	Faeces	Amoebozoa	Entamoeba histolytica	Unknown	‒	Negative	–
CNM439	1007-19	Human	NA	Faeces	Amoebozoa	Entamoeba histolytica	Unknown	‒	Negative	–
CNM440	1027-19	Human	NA	Faeces	Amoebozoa	Entamoeba histolytica	Unknown	‒	Negative	–
CNM441	1042-19	Human	NA	Faeces	Amoebozoa	Entamoeba histolytica	Unknown	‒	Negative	–
CNM442	1066-19	Human	NA	Faeces	Amoebozoa	Entamoeba histolytica	Unknown	‒	Negative	–
CNM443	1067-19	Human	NA	Faeces	Amoebozoa	Entamoeba histolytica	Unknown	‒	Negative	–
CNM444	1068-19	Human	NA	Faeces	Amoebozoa	Entamoeba histolytica	Unknown	‒	Negative	–
CNM445	1069-19	Human	NA	Faeces	Amoebozoa	Entamoeba histolytica	Unknown	‒	Negative	–
CNM446	1070-19	Human	NA	Faeces	Amoebozoa	Entamoeba histolytica	Unknown	‒	Negative	–
CNM447	1078-19	Human	NA	Faeces	Amoebozoa	Entamoeba histolytica	Unknown	‒	Negative	–
CNM448	1079-19	Human	NA	Faeces	Amoebozoa	Entamoeba histolytica	Unknown	‒	Negative	–
CNM449	1083-19	Human	NA	Faeces	Amoebozoa	Entamoeba histolytica	Unknown	‒	Negative	–
CNM450	1146-19	Human	NA	Faeces	Amoebozoa	Entamoeba histolytica	Unknown	‒	Negative	–
CNM451	1147-19	Human	NA	Faeces	Amoebozoa	Entamoeba histolytica	Unknown	‒	Negative	–
CNM452	1258-19	Human	NA	Faeces	Amoebozoa	Entamoeba histolytica	Unknown	‒	Negative	–
CNM453	1294-19	Human	NA	Faeces	Amoebozoa	Entamoeba histolytica	Unknown	‒	Negative	–
CNM454	1295-19	Human	NA	Faeces	Amoebozoa	Entamoeba histolytica	Unknown	‒	Negative	–
CNM455	1403-19	Human	NA	Faeces	Amoebozoa	Entamoeba histolytica	Unknown	‒	Negative	–
CNM456	1462-19	Human	NA	Faeces	Amoebozoa	Entamoeba histolytica	Unknown	‒	Negative	–
CNM457	1490-19	Human	NA	Faeces	Amoebozoa	Entamoeba histolytica	Unknown	‒	Negative	–
CNM458	1209-19	Human	NA	Faeces	Amoebozoa	Entamoeba histolytica	Unknown	‒	Negative	–
CNM13	280-19	Human	NA	Faeces	Amoebozoa	Entamoeba dispar	Unknown	–	Negative	–
CNM14	284-19	Human	NA	Faeces	Amoebozoa	Entamoeba dispar	Unknown	–	Positive	30.0
CNM15	879-19	Human	NA	Faeces	Amoebozoa	Entamoeba dispar	Unknown	–	Negative	–
CNM16	918-19	Human	NA	Faeces	Amoebozoa	Entamoeba dispar	Unknown	–	Negative	–
CNM17	1013-19	Human	NA	Faeces	Amoebozoa	Entamoeba dispar	Unknown	–	Negative	–
CNM18	1020-19	Human	NA	Faeces	Amoebozoa	Entamoeba dispar	Unknown	–	Negative	–
CNM19	1051-19	Human	NA	Faeces	Amoebozoa	Entamoeba dispar	Unknown	–	Negative	–
CNM20	1054-19	Human	NA	Faeces	Amoebozoa	Entamoeba dispar	Unknown	–	Negative	–
CNM21	1058-19	Human	NA	Faeces	Amoebozoa	Entamoeba dispar	Unknown	–	Positive	35.2
CNM22	1141-19	Human	NA	Faeces	Amoebozoa	Entamoeba dispar	Unknown	–	Positive	28.8
CNM23	1142-19	Human	NA	Faeces	Amoebozoa	Entamoeba dispar	Unknown	–	Positive	27.0
CNM378	4312	Human	NA	Faeces	Metamonada	Dientamoeba fragilis	31.2	‒	Positive	34.4–33.9
CNM379	8415	Human	NA	Faeces	Metamonada	Dientamoeba fragilis	35.0	‒	Negative	–
CNM380	8654	Human	NA	Faeces	Metamonada	Dientamoeba fragilis	29.5	‒	Negative	–
CNM384	7446	Human	NA	Faeces	Metamonada	Dientamoeba fragilis	29.9	‒	Negative	–
CNM386	5307	Human	NA	Faeces	Metamonada	Dientamoeba fragilis	36.7	‒	Negative	–
CNM387	8895	Human	NA	Faeces	Metamonada	Dientamoeba fragilis	Unknown	‒	Negative	–
CNM388	9239	Human	NA	Faeces	Metamonada	Dientamoeba fragilis	Unknown	‒	Negative	–
CNM389	2232	Human	NA	Faeces	Metamonada	Dientamoeba fragilis	30.2	‒	Negative	–
CNM390	7205	Human	NA	Faeces	Metamonada	Dientamoeba fragilis	41.1	‒	Negative	–
CNM391	7481	Human	NA	Faeces	Metamonada	Dientamoeba fragilis	33.4	‒	Negative	–
CNM392	5946	Human	NA	Faeces	Metamonada	Dientamoeba fragilis	22.2	‒	Negative	–
CNM394	6316	Human	NA	Faeces	Metamonada	Dientamoeba fragilis	30.4	‒	Negative	–
CNM396	6230	Human	NA	Faeces	Metamonada	Dientamoeba fragilis	33.5	‒	Negative	–
CNM397	6985	Human	NA	Faeces	Metamonada	Dientamoeba fragilis	39.9	‒	Negative	–
CNM398	6335	Human	NA	Faeces	Metamonada	Dientamoeba fragilis	27.4	‒	Negative	–
CNM399	7312	Human	NA	Faeces	Metamonada	Dientamoeba fragilis	25.4	‒	Negative	–
CNM400	5802	Human	NA	Faeces	Metamonada	Dientamoeba fragilis	24.3	‒	Negative	–
CNM401	1138	Human	NA	Faeces	Metamonada	Dientamoeba fragilis	39.5	‒	Negative	–
CNM403	7189	Human	NA	Faeces	Metamonada	Dientamoeba fragilis	26.1	‒	Negative	–
CNM404	7190	Human	NA	Faeces	Metamonada	Dientamoeba fragilis	38.9	‒	Positive	35.7
CNM405	4237	Human	NA	Faeces	Metamonada	Dientamoeba fragilis	21.4	‒	Negative	–
CNM406	8186	Human	NA	Faeces	Metamonada	Dientamoeba fragilis	29.2	‒	Negative	–
CNM410	1480	Human	NA	Faeces	Metamonada	Dientamoeba fragilis	28.2	‒	Negative	–
CNM412	1828	Human	NA	Faeces	Metamonada	Dientamoeba fragilis	26.3	‒	Negative	–
CNM413	1733	Human	NA	Faeces	Metamonada	Dientamoeba fragilis	28.2	‒	Negative	–
CNM415	883	Human	NA	Faeces	Metamonada	Dientamoeba fragilis	36.2	‒	Negative	–
CNM417	5238	Human	NA	Faeces	Metamonada	Dientamoeba fragilis	28.3	‒	Negative	–
CNM418	5833	Human	NA	Faeces	Metamonada	Dientamoeba fragilis	29.0	‒	Positive	35.7
CNM419	5986	Human	NA	Faeces	Metamonada	Dientamoeba fragilis	36.3	‒	Negative	–
CNM420	4543	Human	NA	Faeces	Metamonada	Dientamoeba fragilis	25.5	‒	Negative	–
CNM423	4954	Human	NA	Faeces	Metamonada	Dientamoeba fragilis	32.1	‒	Negative	–
CNM424	8121	Human	NA	Faeces	Metamonada	Dientamoeba fragilis	32.2	‒	Negative	–
CNM425	9403	Human	NA	Faeces	Metamonada	Dientamoeba fragilis	38.1	‒	Negative	–
CNM426	7800	Human	NA	Faeces	Metamonada	Dientamoeba fragilis	38.1	‒	Negative	–
CNM427	3437	Human	NA	Faeces	Metamonada	Dientamoeba fragilis	34.3	‒	Negative	–
CNM429	2058	Human	NA	Faeces	Metamonada	Dientamoeba fragilis	35.0	‒	Negative	–
CNM430	6483	Human	NA	Faeces	Metamonada	Dientamoeba fragilis	30.0	‒	Positive	33.9
CNM459	SUJ5	Human	NA	Faeces	Heterokonta	Blastocystis sp.	Unknown	ST1	Negative	–
CNM460	SUJ11	Human	NA	Faeces	Heterokonta	Blastocystis sp.	Unknown	ST1	Negative	–
CNM461	SUJ12	Human	NA	Faeces	Heterokonta	Blastocystis sp.	Unknown	ST1	Negative	–
CNM462	SUJ15	Human	NA	Faeces	Heterokonta	Blastocystis sp.	Unknown	ST1	Negative	–
CNM464	PT19	Non-human primate	–	Faeces	Heterokonta	Blastocystis sp.	Unknown	ST1	Negative	–
CNM465	PT24	Non-human primate	–	Faeces	Heterokonta	Blastocystis sp.	Unknown	ST1	Negative	–
CNM466	PT27	Non-human primate	–	Faeces	Heterokonta	Blastocystis sp.	Unknown	ST1	Positive	32.3
CNM467	PT47	Non-human primate	–	Faeces	Heterokonta	Blastocystis sp.	Unknown	ST1	Negative	–
CNM468	PT78	Non-human primate	–	Faeces	Heterokonta	Blastocystis sp.	Unknown	ST1	Negative	–
CNM469	SUJ14	Human	NA	Faeces	Heterokonta	Blastocystis sp.	Unknown	ST2	Negative	–
CNM470	PT33	Non-human primate	–	Faeces	Heterokonta	Blastocystis sp.	Unknown	ST2	Negative	–
CNM471	PT50	Non-human primate	–	Faeces	Heterokonta	Blastocystis sp.	Unknown	ST2	Negative	–
CNM473	PT59	Non-human primate	–	Faeces	Heterokonta	Blastocystis sp.	Unknown	ST2	Negative	–
CNM474	PT63	Non-human primate	–	Faeces	Heterokonta	Blastocystis sp.	Unknown	ST2	Negative	–
CNM475	PT66	Non-human primate	–	Faeces	Heterokonta	Blastocystis sp.	Unknown	ST2	Negative	–
CNM476	PT71	Non-human primate	–	Faeces	Heterokonta	Blastocystis sp.	Unknown	ST2	Negative	–
CNM477	PT40	Non-human primate	–	Faeces	Heterokonta	Blastocystis sp.	Unknown	ST3	Negative	–
CNM478	PT49	Non-human primate	–	Faeces	Heterokonta	Blastocystis sp.	Unknown	ST3	Negative	–
CNM479	PT54	Non-human primate	–	Faeces	Heterokonta	Blastocystis sp.	Unknown	ST3	Negative	–
CNM480	PT 57	Non-human primate	–	Faeces	Heterokonta	Blastocystis sp.	Unknown	ST3	Negative	–
CNM481	PT79	Non-human primate	–	Faeces	Heterokonta	Blastocystis sp.	Unknown	ST3	Negative	–
CNM482	PT80	Non-human primate	–	Faeces	Heterokonta	Blastocystis sp.	Unknown	ST3	Negative	–
CNM484	PT135	Non-human primate	–	Faeces	Heterokonta	Blastocystis sp.	Unknown	ST3	Negative	–
CNM485	PT203	Non-human primate	–	Faeces	Heterokonta	Blastocystis sp.	Unknown	ST3	Negative	–
CNM486	PT212	Non-human primate	–	Faeces	Heterokonta	Blastocystis sp.	Unknown	ST3	Positive	35.9
CNM487	SUJ4	Human	43	Faeces	Heterokonta	Blastocystis sp.	Unknown	ST4	Negative	–
CNM488	SUJ8	Human	38	Faeces	Heterokonta	Blastocystis sp.	Unknown	ST4	Negative	–
CNM489	SUJ16	Human	53	Faeces	Heterokonta	Blastocystis sp.	Unknown	ST4	Negative	–
CNM490	SUJ24	Human	23	Faeces	Heterokonta	Blastocystis sp.	Unknown	ST4	Negative	–
CNM491	PT94	Non-human primate	–	Faeces	Heterokonta	Blastocystis sp.	Unknown	ST4	Positive	29.2
CNM492	PT115	Non-human primate	–	Faeces	Heterokonta	Blastocystis sp.	Unknown	ST4	Positive	31.0
CNM493	PT120	Non-human primate	–	Faeces	Heterokonta	Blastocystis sp.	Unknown	ST4	Positive	34.1
CNM494	PT42	Non-human primate	–	Faeces	Heterokonta	Blastocystis sp.	Unknown	ST5	Negative	–
CNM496	PT51	Non-human primate	–	Faeces	Heterokonta	Blastocystis sp.	Unknown	ST5	Negative	–
CNM497	PT58	Non-human primate	–	Faeces	Heterokonta	Blastocystis sp.	Unknown	ST5	Negative	–
CNM498	PT74	Non-human primate	–	Faeces	Heterokonta	Blastocystis sp.	Unknown	ST5	Positive	28.2
CNM499	PT81	Non-human primate	–	Faeces	Heterokonta	Blastocystis sp.	Unknown	ST5	Positive	29.4
CNM500	PT82	Non-human primate	–	Faeces	Heterokonta	Blastocystis sp.	Unknown	ST5	Negative	–
CNM501	PT97	Non-human primate	–	Faeces	Heterokonta	Blastocystis sp.	Unknown	ST8	Negative	–
CNM502	PT107	Non-human primate	–	Faeces	Heterokonta	Blastocystis sp.	Unknown	ST8	Negative	–
CNM503	PT204	Non-human primate	–	Faeces	Heterokonta	Blastocystis sp.	Unknown	ST8	Negative	–
CNM504	PT221	Non-human primate	–	Faeces	Heterokonta	Blastocystis sp.	Unknown	ST8	Negative	–
CNM510	–	Human	NA	Faeces	Apicomplexa	Isospora belli	–	–	Negative	–
CNM554	–	–	–	Culture	Apicomplexa	Babesia divergens	–	–	Negative	–
CNM555	–	Ratón	–	Culture	Apicomplexa	Toxoplasma gondii	–	–	Negative	–
CNM556	–	Culture	–	Culture	Apicomplexa	Toxoplasma gondii	–	–	Negative	–
CNM557	–	Culture	–	Culture	Apicomplexa	Neospora caninum	–	–	Negative	–
CNM558	–	Ovine	–	Culture	Apicomplexa	Sarcocystis gigantea	–	–	Negative	–
CNM559	–	Culture	–	Culture	Apicomplexa	Sarcocystis cruzi	–	–	Negative	–
CNM560	–	Fox	–	Culture	Apicomplexa	Sarcocystis arctica	–	–	Negative	–
CNM561	–	Culture	–	Culture	Apicomplexa	Besnoitia besnoiti	–	–	Negative	–
CNM562	–	Bovine	–	Culture	Apicomplexa	Besnoitia besnoiti	–	–	Negative	–
CNM47	201852968	Human	NA	Blood	Apicomplexa	Plasmodium falciparum	Unknown	–	Negative	–
CNM60	201850211	Human	NA	Blood	Apicomplexa	Plasmodium malariae	Unknown	–	Negative	–
CNM61	201852832	Human	NA	Blood	Apicomplexa	Plasmodium ovale	Unknown	–	Negative	–
CNM65	201851640	Human	NA	Blood	Apicomplexa	Plasmodium vivax	Unknown	–	Negative	–
CNM68	L-100	–	–	Culture	Euglenozoa	Leishmania aethiopica	Unknown	–	Negative	–
CNM69	DD8	–	–	Culture	Euglenozoa	Leishmania donovani	Unknown	–	Negative	–
CNM70	5ASKH	–	–	Culture	Euglenozoa	Leishmania major	Unknown	–	Negative	–
CNM71	K27	–	–	Culture	Euglenozoa	Leishmania tropica	Unknown	–	Negative	–
CNM72	PB75	–	–	Culture	Euglenozoa	Leishmania infantum	Unknown	–	Negative	–
CNM73	M2904	–	–	Culture	Euglenozoa	Leishmania braziliensis	Unknown	–	Negative	–
CNM74	M378	–	–	Culture	Euglenozoa	Leishmania mexicana	Unknown	–	Negative	–
CNM75	PH8	–	–	Culture	Euglenozoa	Leishmania amazonenesis	Unknown	–	Negative	–
CNM549	PT239	Non-human primate	–	Faeces	Microsporidia	Enterocytozoon bieneusi	–	Type IV	Negative	–
CNM550	PT444	Non-human primate	–	Faeces	Microsporidia	Enterocytozoon bieneusi	–	CM18	Negative	–
CNM551	PT483	Non-human primate	–	Faeces	Microsporidia	Enterocytozoon bieneusi	–	CM18	Negative	–
CNM552	G18	Human	11	Faeces	Microsporidia	Enterocytozoon bieneusi	–	Type IV	Positive	36.2
CNM553	–	–	–	Adult worm	Nematoda	Trichuris muris	–	–	Negative	–
CNM505	–	–	–	Adult worm	Nematoda	Anisakis simplex	–	–	Negative	–
CNM506	–	–	–	Adult worm	Nematoda	Mansonella perstans	–	–	Negative	–
CNM507	–	–	–	Adult worm	Nematoda	Oncocercha volvulus	–	–	Negative	–
CNM508	–	–	–	Adult worm	Nematoda	Dirofilaria repens	–	–	Negative	–
CNM509	–	–	–	Adult worm	Nematoda	Loa Loa	–	–	Negative	–

## Sheet: Concomitant infections
Tube ID	Sample ID	Host	Age (years)	Original sample	Phylum	Parasite species	CT value in qPCR	Genotype	Cryptosporidium CT value	D. fragilis CT value	E. dispar CT value	E. histolytica CT value	G. duodenalis CT value	Blastocystis CT value	D. fragilis CT value
CNM246	0179/18	Human	NA	Faeces	Apicomplexa	Cryptosporidium parvum	Unknown	IIdA29G1	Cryptosporidium	–	–	–	–	–	–		Parasite combinations	Samples (n)	Frequency (%)
CNM247	0180/18	Human	NA	Faeces	Apicomplexa	Cryptosporidium parvum	Unknown	IIdA22G2R1	Cryptosporidium	–	–	–	–	–	–		Cr only	64	66.6667
CNM248	0366/18	Human	1	Faeces	Apicomplexa	Cryptosporidium parvum	Unknown	IIdA26G1	Cryptosporidium	–	–	–	–	–	–		Cr+Bl	10	10.4167
CNM249	0367/18	Human	27	Faeces	Apicomplexa	Cryptosporidium parvum	Unknown	IIcA5G3R2	Cryptosporidium	–	–	–	G. duodenalis	Blastocystis	–		Cr+Gd	10	10.4167
CNM251	0436/18	Human	1	Faeces	Apicomplexa	Cryptosporidium hominis	Unknown	IbA12G3R2	Cryptosporidium	–	–	–	G. duodenalis	–	–		Cr+Bl+Df	3	3.125
CNM252	0579/18	Human	37	Faeces	Apicomplexa	Cryptosporidium hominis	Unknown	IaA12R1	Cryptosporidium	–	–	–	G. duodenalis	–	–		Cr+Bl+Df+Gd	3	3.125
CNM255	0737/18	Human	NA	Faeces	Apicomplexa	Cryptosporidium parvum	Unknown	IIdA23G1	Cryptosporidium	–	–	–	–	–	–		Cr+Bl+Gd	2	2.08333
CNM256	0738/18	Human	NA	Faeces	Apicomplexa	Cryptosporidium parvum	Unknown	IIdA23G1R1	Cryptosporidium	–	–	–	–	–	–		Cr+Df	1	1.04167
CNM258	0927/18	Human	1	Faeces	Apicomplexa	Cryptosporidium parvum	Unknown	IIaA19G4R1	Cryptosporidium	–	–	–	–	–	–		Cr+Bl+Gd	1	1.04167
CNM260	0929/18	Human	2	Faeces	Apicomplexa	Cryptosporidium parvum	Unknown	IIaA15G2R1	Cryptosporidium	–	–	–	–	–	–		Cr+Df+Gd	1	1.04167
CNM261	0930/18	Human	2	Faeces	Apicomplexa	Cryptosporidium parvum	Unknown	IIdA18G1	Cryptosporidium	–	–	–	–	–	–		Cr+Ed+Gd	1	1.04167
CNM262	0932/18	Human	5	Faeces	Apicomplexa	Cryptosporidium hominis	Unknown	IbA12G3R2	Cryptosporidium	–	–	–	–	–	–		TOTAL	96	100
CNM263	0933/18	Human	2	Faeces	Apicomplexa	Cryptosporidium hominis	Unknown	IbA12G3R2	Cryptosporidium	–	–	–	–	Blastocystis	–
CNM266	1040/18	Human	1	Faeces	Apicomplexa	Cryptosporidium parvum	Unknown	IIdA22G1R1	Cryptosporidium	–	–	–	–	–	–
CNM269	1286/18	Human	2	Faeces	Apicomplexa	Cryptosporidium hominis	Unknown	IeA11G3T3	Cryptosporidium	–	–	–	–	–	–
CNM270	0172/19	Human	7	Faeces	Apicomplexa	Cryptosporidium parvum	Unknown	IIdA17G1R1	Cryptosporidium	–	–	–	–	–	–
CNM272	0236/19	Human	1	Faeces	Apicomplexa	Cryptosporidium hominis	Unknown	IeA11G3T3	Cryptosporidium	–	–	–	–	–	–
CNM273	0239/19	Human	23	Faeces	Apicomplexa	Cryptosporidium parvum	Unknown	IIaA15G2R1	Cryptosporidium	–	–	–	–	–	–
CNM274	0290/19	Human	2	Faeces	Apicomplexa	Cryptosporidium parvum	Unknown	IIaA17G2R1	Cryptosporidium	–	–	–	G. duodenalis	–	–
CNM275	0304/19	Human	11	Faeces	Apicomplexa	Cryptosporidium parvum	Unknown	IIaA15G2R1	Cryptosporidium	–	–	–	–	–	–
CNM276	0406/19	Human	3	Faeces	Apicomplexa	Cryptosporidium parvum	Unknown	IIaA17G2R1	Cryptosporidium	–	–	–	–	–	–
CNM277	0522/19	Human	7	Faeces	Apicomplexa	Cryptosporidium parvum	Unknown	IIaA15G2R1	Cryptosporidium	D. fragilis	–	–	–	Blastocystis	D. fragilis
CNM282	1410/18	Human	8	Faeces	Apicomplexa	Cryptosporidium hominis	Unknown	IbA10G2	Cryptosporidium	D. fragilis	–	–	G. duodenalis	–	–
CNM283	1411/18	Human	2	Faeces	Apicomplexa	Cryptosporidium hominis	Unknown	IbA10G2	Cryptosporidium	–	–	–	–	–	–
CNM284	1414/18	Human	1	Faeces	Apicomplexa	Cryptosporidium hominis	Unknown	IbA10G2	Cryptosporidium	–	–	–	–	–	–
CNM285	1415/18	Human	3	Faeces	Apicomplexa	Cryptosporidium hominis	Unknown	IbA10G2	Cryptosporidium	–	–	–	–	–	–
CNM286	1416/18	Human	1	Faeces	Apicomplexa	Cryptosporidium hominis	Unknown	IbA10G2	Cryptosporidium	–	–	–	–	–	–
CNM287	1417/18	Human	10	Faeces	Apicomplexa	Cryptosporidium hominis	Unknown	IbA10G2	Cryptosporidium	–	–	–	–	–	–
CNM288	1418/18	Human	4	Faeces	Apicomplexa	Cryptosporidium hominis	Unknown	IbA10G2	Cryptosporidium	–	–	–	–	–	–
CNM289	1419/18	Human	2	Faeces	Apicomplexa	Cryptosporidium hominis	Unknown	IbA10G2	Cryptosporidium	–	–	–	–	–	–
CNM291	1421/18	Human	6	Faeces	Apicomplexa	Cryptosporidium hominis	Unknown	IbA10G2	Cryptosporidium	–	–	–	–	–	–
CNM299	1534/18	Human	2	Faeces	Apicomplexa	Cryptosporidium hominis	Unknown	IbA10G2	Cryptosporidium	–	–	–	–	–	–
CNM300	1656/18	Human	2	Faeces	Apicomplexa	Cryptosporidium hominis	Unknown	IbA10G2	Cryptosporidium	–	–	–	–	–	–
CNM301	0152/19	Human	2	Faeces	Apicomplexa	Cryptosporidium hominis	Unknown	IbA10G2	Cryptosporidium	–	–	–	–	–	–
CNM302	0156/19	Human	5	Faeces	Apicomplexa	Cryptosporidium hominis	Unknown	IbA10G2	Cryptosporidium	–	–	–	G. duodenalis	–	–
CNM303	0159/19	Human	4	Faeces	Apicomplexa	Cryptosporidium hominis	Unknown	IbA10G2	Cryptosporidium	D. fragilis	–	–	–	–	D. fragilis
CNM304	0161/19	Human	4	Faeces	Apicomplexa	Cryptosporidium hominis	Unknown	IbA10G2	Cryptosporidium	–	–	–	–	–	–
CNM305	0163/19	Human	1	Faeces	Apicomplexa	Cryptosporidium hominis	Unknown	IbA10G2	Cryptosporidium	–	–	–	–	–	–
CNM306	0164/19	Human	2	Faeces	Apicomplexa	Cryptosporidium hominis	Unknown	IbA10G2	Cryptosporidium	–	–	–	–	Blastocystis	–
CNM307	0166/19	Human	1	Faeces	Apicomplexa	Cryptosporidium hominis	Unknown	IbA10G2	Cryptosporidium	–	–	–	–	–	–
CNM308	0170/19	Human	1	Faeces	Apicomplexa	Cryptosporidium hominis	Unknown	IbA10G2	Cryptosporidium	–	–	–	G. duodenalis	–	–
CNM309	0171/19	Human	4	Faeces	Apicomplexa	Cryptosporidium hominis	Unknown	IbA10G2	Cryptosporidium	–	–	–	–	–	–
CNM310	0174/19	Human	6	Faeces	Apicomplexa	Cryptosporidium hominis	Unknown	IbA10G2	Cryptosporidium	–	–	–	–	–	–
CNM311	0175/19	Human	3	Faeces	Apicomplexa	Cryptosporidium hominis	Unknown	IbA10G2	Cryptosporidium	–	–	–	–	–	–
CNM312	0176/19	Human	1	Faeces	Apicomplexa	Cryptosporidium hominis	Unknown	IbA10G2	Cryptosporidium	–	–	–	–	–	–
CNM314	0178/19	Human	1	Faeces	Apicomplexa	Cryptosporidium hominis	Unknown	IbA10G2	Cryptosporidium	–	–	–	–	–	–
CNM315	0179/19	Human	1	Faeces	Apicomplexa	Cryptosporidium hominis	Unknown	IbA10G2	Cryptosporidium	–	–	–	–	–	–
CNM318	0182/19	Human	2	Faeces	Apicomplexa	Cryptosporidium hominis	Unknown	IbA10G2	Cryptosporidium	–	–	–	–	–	–
CNM319	0183/19	Human	2	Faeces	Apicomplexa	Cryptosporidium hominis	Unknown	IbA10G2	Cryptosporidium	–	–	–	–	–	–
CNM320	0184/19	Human	5	Faeces	Apicomplexa	Cryptosporidium hominis	Unknown	IbA10G2	Cryptosporidium	–	–	–	–	–	–
CNM321	0185/19	Human	8	Faeces	Apicomplexa	Cryptosporidium hominis	Unknown	IbA10G2	Cryptosporidium	D. fragilis	–	–	–	Blastocystis	D. fragilis
CNM322	0186/19	Human	2	Faeces	Apicomplexa	Cryptosporidium hominis	Unknown	IbA10G2	Cryptosporidium	–	–	–	G. duodenalis	–	–
CNM323	0187/19	Human	1	Faeces	Apicomplexa	Cryptosporidium hominis	Unknown	IbA10G2	Cryptosporidium	–	–	–	–	–	–
CNM324	0188/19	Human	2	Faeces	Apicomplexa	Cryptosporidium hominis	Unknown	IbA10G2	Cryptosporidium	–	–	–	G. duodenalis	–	–
CNM325	0189/19	Human	1	Faeces	Apicomplexa	Cryptosporidium hominis	Unknown	IbA10G2	Cryptosporidium	–	–	–	–	–	–
CNM326	0190/19	Human	5	Faeces	Apicomplexa	Cryptosporidium hominis	Unknown	IbA10G2	Cryptosporidium	–	–	–	–	Blastocystis	–
CNM327	0209/19	Human	2	Faeces	Apicomplexa	Cryptosporidium hominis	Unknown	IbA10G2	Cryptosporidium	–	E. dispar	–	G. duodenalis	–	–
CNM328	0213/19	Human	1	Faeces	Apicomplexa	Cryptosporidium hominis	Unknown	IbA10G2	Cryptosporidium	–	–	–	–	–	–
CNM329	0214/19	Human	2	Faeces	Apicomplexa	Cryptosporidium hominis	Unknown	IbA10G2	Cryptosporidium	–	–	–	G. duodenalis	–	–
CNM330	0217/19	Human	3	Faeces	Apicomplexa	Cryptosporidium hominis	Unknown	IbA10G2	Cryptosporidium	–	–	–	–	–	–
CNM331	0221/19	Human	2	Faeces	Apicomplexa	Cryptosporidium hominis	Unknown	IbA10G2	Cryptosporidium	–	–	–	G. duodenalis	Blastocystis	–
CNM332	0225/19	Human	2	Faeces	Apicomplexa	Cryptosporidium hominis	Unknown	IbA10G2	Cryptosporidium	–	–	–	G. duodenalis	Blastocystis	–
CNM333	0226/19	Human	2	Faeces	Apicomplexa	Cryptosporidium hominis	Unknown	IbA10G2	Cryptosporidium	–	–	–	–	–	–
CNM334	0230/19	Human	3	Faeces	Apicomplexa	Cryptosporidium hominis	Unknown	IbA10G2	Cryptosporidium	–	–	–	–	–	–
CNM335	0232/19	Human	3	Faeces	Apicomplexa	Cryptosporidium hominis	Unknown	IbA10G2	Cryptosporidium	–	–	–	–	–	–
CNM336	0235/19	Human	5	Faeces	Apicomplexa	Cryptosporidium hominis	Unknown	IbA10G2	Cryptosporidium	–	–	–	–	–	–
CNM337	0289/19	Human	2	Faeces	Apicomplexa	Cryptosporidium hominis	Unknown	IbA10G2	Cryptosporidium	–	–	–	G. duodenalis	–	–
CNM338	0291/19	Human	1	Faeces	Apicomplexa	Cryptosporidium hominis	Unknown	IbA10G2	Cryptosporidium	–	–	–	–	–	–
CNM339	0292/19	Human	1	Faeces	Apicomplexa	Cryptosporidium hominis	Unknown	IbA10G2	Cryptosporidium	–	–	–	–	Blastocystis	–
CNM340	0296/19	Human	2	Faeces	Apicomplexa	Cryptosporidium hominis	Unknown	IbA10G2	Cryptosporidium	–	–	–	–	–	–
CNM343	0309/19	Human	3	Faeces	Apicomplexa	Cryptosporidium hominis	Unknown	IbA10G2	Cryptosporidium	–	–	–	–	–	–
CNM344	0314/19	Human	3	Faeces	Apicomplexa	Cryptosporidium hominis	Unknown	IbA10G2	Cryptosporidium	D. fragilis	–	–	–	Blastocystis	D. fragilis
CNM345	0315/19	Human	11	Faeces	Apicomplexa	Cryptosporidium hominis	Unknown	IbA10G2	Cryptosporidium	–	–	–	–	Blastocystis	–
CNM346	0322/19	Human	6	Faeces	Apicomplexa	Cryptosporidium hominis	Unknown	IbA10G2	Cryptosporidium	–	–	–	–	Blastocystis	–
CNM347	0358/19	Human	4	Faeces	Apicomplexa	Cryptosporidium hominis	Unknown	IbA10G2	Cryptosporidium	–	–	–	–	–	–
CNM349	0412/19	Human	10	Faeces	Apicomplexa	Cryptosporidium hominis	Unknown	IbA10G2	Cryptosporidium	–	–	–	–	Blastocystis	–
CNM350	0414/19	Human	3	Faeces	Apicomplexa	Cryptosporidium hominis	Unknown	IbA10G2	Cryptosporidium	–	–	–	–	–	–
CNM365	0926/19	Human	1	Faeces	Apicomplexa	Cryptosporidium hominis	Unknown	IbA10G2	Cryptosporidium	–	–	–	G. duodenalis	–	–
CNM366	0974/19	Human	1	Faeces	Apicomplexa	Cryptosporidium hominis	Unknown	IbA10G2	Cryptosporidium	–	–	–	–	–	–
CNM367	1040/19	Human	NA	Faeces	Apicomplexa	Cryptosporidium hominis	Unknown	IbA10G2	Cryptosporidium	–	–	–	–	–	–
CNM369	1064/19	Human	NA	Faeces	Apicomplexa	Cryptosporidium hominis	Unknown	IbA10G2	Cryptosporidium	–	–	–	–	–	–
CNM370	1084/19	Human	NA	Faeces	Apicomplexa	Cryptosporidium hominis	Unknown	IbA10G2	Cryptosporidium	–	–	–	–	–	–
CNM371	1121/19	Human	NA	Faeces	Apicomplexa	Cryptosporidium hominis	Unknown	IbA10G2	Cryptosporidium	–	–	–	–	–	–
CNM372	1135/19	Human	NA	Faeces	Apicomplexa	Cryptosporidium hominis	Unknown	IbA10G2	Cryptosporidium	–	–	–	–	–	–
CNM373	1173/19	Human	NA	Faeces	Apicomplexa	Cryptosporidium hominis	Unknown	IbA10G2	Cryptosporidium	–	–	–	–	–	–
CNM517	288	Human	11	Faeces	Apicomplexa	Cryptosporidium hominis	–	IbA10G2	Cryptosporidium	D. fragilis	–	–	G. duodenalis	Blastocystis	D. fragilis
CNM518	125	Human	6	Faeces	Apicomplexa	Cryptosporidium hominis	–	Unknown	Cryptosporidium	D. fragilis	–	–	G. duodenalis	Blastocystis	D. fragilis
CNM525	436	Human	6	Faeces	Apicomplexa	Cryptosporidium hominis	–	Unknown	Cryptosporidium	D. fragilis	–	–	G. duodenalis	Blastocystis	D. fragilis
CNM537	L48	Human	6	Faeces	Apicomplexa	Cryptosporidium parvum	–	Unknown	Cryptosporidium	–	–	–	–	–	–
CNM542	A83	Human	6	Faeces	Apicomplexa	Cryptosporidium hominis	–	Unknown	Cryptosporidium	–	–	–	–	Blastocystis	–
CNM512	17484	Wolf	–	Faeces	Apicomplexa	Cryptosporidium canis	–	Unknown	Cryptosporidium	–	–	–	–	–	–
CNM532	MC138	Human	6	Faeces	Apicomplexa	Cryptosporidium felis	–	Unknown	Cryptosporidium	–	–	–	–	–	–
CNM533	MC144	Human	6	Faeces	Apicomplexa	Cryptosporidium felis	–	Unknown	Cryptosporidium	–	–	–	–	–	–
CNM513	1	Wild boar	–	Faeces	Apicomplexa	Cryptosporidium scrofarum	–	–	Cryptosporidium	–	–	–	–	Blastocystis	–
CNM514	5	Wild boar	–	Faeces	Apicomplexa	Cryptosporidium scrofarum	–	–	Cryptosporidium	–	–	–	–	–	–
CNM515	58	Cervid	–	Faeces	Apicomplexa	Cryptosporidium ryane	–	Unknown	Cryptosporidium	–	–	–	–	Blastocystis	–
CNM92	1396/18	Human	66	Faeces	Metamonada	Giardia duodenalis	23.6	AII	–	–	–	–	G. duodenalis	–	–		Parasite combinations	Samples (n)	Frequency (%)
CNM93	1397/18	Human	36	Faeces	Metamonada	Giardia duodenalis	26.4	BIV	–	–	–	–	G. duodenalis	–	–		Gd only	52	45.2174
CNM94	1431/18	Human	1	Faeces	Metamonada	Giardia duodenalis	24.3	BIV	–	–	–	–	G. duodenalis	–	–		Gd+Bl+Df	22	19.1304
CNM95	1432/18	Human	34	Faeces	Metamonada	Giardia duodenalis	27.4	BIV	–	–	–	–	G. duodenalis	–	–		Gd+Bl	19	16.5217
CNM96	AS 5	Human	8	Faeces	Metamonada	Giardia duodenalis	Unknown	Unknown	–	–	–	–	G. duodenalis	–	–		Gd+Df	11	9.56522
CNM97	1488/18	Human	1	Faeces	Metamonada	Giardia duodenalis	28.0	BIV	–	–	–	–	G. duodenalis	–	–		Gd+Cr	4	3.47826
CNM98	1500/18	Human	40	Faeces	Metamonada	Giardia duodenalis	27.1	BIV	–	–	–	–	G. duodenalis	–	–		Gd+Bl+Ed	3	2.6087
CNM99	1531/18	Human	3	Faeces	Metamonada	Giardia duodenalis	22.9	Unknown	–	–	–	–	G. duodenalis	–	–		Gd+Ed	2	1.73913
CNM100	AS 14	Human	8	Faeces	Metamonada	Giardia duodenalis	Unknown	Unknown	–	D. fragilis	–	–	G. duodenalis	Blastocystis	D. fragilis		Gd+Df+Ed	1	0.869565
CNM101	1585/18	Human	58	Faeces	Metamonada	Giardia duodenalis	21.2	BIV	–	–	–	–	G. duodenalis	Blastocystis	–		Gd+Bl+Cr+Ed	1	0.869565
CNM102	1586/18	Human	9	Faeces	Metamonada	Giardia duodenalis	18.2	BIV	–	D. fragilis	E. dispar	–	G. duodenalis	–	D. fragilis		TOTAL	115	100
CNM103	1588/18	Human	28	Faeces	Metamonada	Giardia duodenalis	21.7	BIV	–	–	–	–	G. duodenalis	–	–
CNM104	1592/18	Human	3	Faeces	Metamonada	Giardia duodenalis	24.2	AII	–	D. fragilis	–	–	G. duodenalis	Blastocystis	D. fragilis
CNM105	1604/18	Human	30	Faeces	Metamonada	Giardia duodenalis	24.5	BIII+BIV	–	–	–	–	G. duodenalis	–	–
CNM106	AS 31	Human	8	Faeces	Metamonada	Giardia duodenalis	Unknown	Unknown	–	–	–	–	G. duodenalis	Blastocystis	–
CNM107	1643/18	Human	75	Faeces	Metamonada	Giardia duodenalis	24.7	AII	–	D. fragilis	–	–	G. duodenalis	–	D. fragilis
CNM108	1644/18	Human	8	Faeces	Metamonada	Giardia duodenalis	25.8	BIV	–	D. fragilis	–	–	G. duodenalis	Blastocystis	D. fragilis
CNM109	0003/19	Human	14	Faeces	Metamonada	Giardia duodenalis	25.6	AII	–	–	–	–	G. duodenalis	–	–
CNM110	0061/19	Human	2	Faeces	Metamonada	Giardia duodenalis	26.8	AII	–	–	–	–	G. duodenalis	Blastocystis	–
CNM111	0094/19	Human	13	Faeces	Metamonada	Giardia duodenalis	20.0	BIII	–	D. fragilis	–	–	G. duodenalis	Blastocystis	D. fragilis
CNM112	AS 42	Human	5	Faeces	Metamonada	Giardia duodenalis	Unknown	Unknown	–	–	–	–	G. duodenalis	Blastocystis	–
CNM113	0135/19	Human	4	Faeces	Metamonada	Giardia duodenalis	30.9	BIV	–	–	–	–	G. duodenalis	–	–
CNM114	0149/19	Human	2	Faeces	Metamonada	Giardia duodenalis	28.9	AII	–	D. fragilis	–	–	G. duodenalis	–	D. fragilis
CNM115	0160/19	Human	4	Faeces	Metamonada	Giardia duodenalis	37.8	AII	–	–	–	–	G. duodenalis	–	–
CNM116	0207/19	Human	5	Faeces	Metamonada	Giardia duodenalis	25.9	BIV	–	D. fragilis	–	–	G. duodenalis	–	D. fragilis
CNM117	0211/19	Human	5	Faeces	Metamonada	Giardia duodenalis	22.7	BIV	–	–	–	–	G. duodenalis	–	–
CNM118	0219/19	Human	24	Faeces	Metamonada	Giardia duodenalis	16.9	BIV	–	–	–	–	G. duodenalis	Blastocystis	–
CNM119	0223/19	Human	4	Faeces	Metamonada	Giardia duodenalis	20.4	BIV	–	D. fragilis	–	–	G. duodenalis	Blastocystis	D. fragilis
CNM120	0229/19	Human	5	Faeces	Metamonada	Giardia duodenalis	27.1	BIV	–	D. fragilis	–	–	G. duodenalis	Blastocystis	D. fragilis
CNM121	0277/19	Human	8	Faeces	Metamonada	Giardia duodenalis	21.7	AII	–	D. fragilis	–	–	G. duodenalis	Blastocystis	D. fragilis
CNM122	0313/19	Human	5	Faeces	Metamonada	Giardia duodenalis	29.7	BIV	–	D. fragilis	–	–	G. duodenalis	Blastocystis	D. fragilis
CNM124	0321/19	Human	3	Faeces	Metamonada	Giardia duodenalis	30.3	AII	–	–	–	–	G. duodenalis	Blastocystis	–
CNM125	0325/19	Human	4	Faeces	Metamonada	Giardia duodenalis	22.6	BIV	–	D. fragilis	–	–	G. duodenalis	Blastocystis	D. fragilis
CNM126	0338/19	Human	4	Faeces	Metamonada	Giardia duodenalis	32.5	BIII	–	D. fragilis	–	–	G. duodenalis	Blastocystis	D. fragilis
CNM127	0404/19	Human	5	Faeces	Metamonada	Giardia duodenalis	21.5	AII	–	–	–	–	G. duodenalis	Blastocystis	–
CNM128	0405/19	Human	6	Faeces	Metamonada	Giardia duodenalis	23.8	BIV	–	–	–	–	G. duodenalis	–	–
CNM129	0410/19	Human	36	Faeces	Metamonada	Giardia duodenalis	28.9	BIV	–	D. fragilis	–	–	G. duodenalis	–	D. fragilis
CNM130	0413/19	Human	3	Faeces	Metamonada	Giardia duodenalis	24.6	BIV	–	–	–	–	G. duodenalis	Blastocystis	–
CNM131	0416/19	Human	53	Faeces	Metamonada	Giardia duodenalis	26.4	BIII	–	–	–	–	G. duodenalis	–	–
CNM134	0435/19	Human	57	Faeces	Metamonada	Giardia duodenalis	23.9	BIII	–	–	–	–	G. duodenalis	–	–
CNM135	0442/19	Human	5	Faeces	Metamonada	Giardia duodenalis	27.3	BIV	–	D. fragilis	–	–	G. duodenalis	Blastocystis	D. fragilis
CNM137	0491/19	Human	3	Faeces	Metamonada	Giardia duodenalis	30.2	AII	–	–	–	–	G. duodenalis	–	–
CNM139	0511/19	Human	5	Faeces	Metamonada	Giardia duodenalis	30.9	BIV	–	–	–	–	G. duodenalis	–	–
CNM140	0526/19	Human	28	Faeces	Metamonada	Giardia duodenalis	25.1	BIV	–	–	–	–	G. duodenalis	Blastocystis	–
CNM141	0527/19	Human	2	Faeces	Metamonada	Giardia duodenalis	22.4	BIV	–	–	–	–	G. duodenalis	–	–
CNM142	AS 50a	Human	2	Faeces	Metamonada	Giardia duodenalis	Unknown	Unknown	–	D. fragilis	–	–	G. duodenalis	–	D. fragilis
CNM143	AS 50b	Human	2	Faeces	Metamonada	Giardia duodenalis	Unknown	Unknown	–	–	–	–	G. duodenalis	–	–
CNM144	0558/19	Human	19	Faeces	Metamonada	Giardia duodenalis	22.1	BIII	–	–	–	–	G. duodenalis	–	–
CNM145	0598/19	Human	1	Faeces	Metamonada	Giardia duodenalis	21.2	BIV	–	–	–	–	G. duodenalis	–	–
CNM146	0621/19	Human	1	Faeces	Metamonada	Giardia duodenalis	21.5	BIV	–	–	–	–	G. duodenalis	–	–
CNM147	0657/19	Human	16	Faeces	Metamonada	Giardia duodenalis	26.8	BIV	–	–	–	–	G. duodenalis	–	–
CNM148	0673/19	Human	64	Faeces	Metamonada	Giardia duodenalis	16.5	AII	–	–	–	–	G. duodenalis	–	–
CNM149	0688/19	Human	1	Faeces	Metamonada	Giardia duodenalis	18.2	BIV	–	–	–	–	G. duodenalis	–	–
CNM150	0702/19	Human	2	Faeces	Metamonada	Giardia duodenalis	22.7	BIV	–	D. fragilis	–	–	G. duodenalis	–	D. fragilis
CNM151	0719/19	Human	3	Faeces	Metamonada	Giardia duodenalis	27.2	AII	–	D. fragilis	–	–	G. duodenalis	–	D. fragilis
CNM152	0720/19	Human	44	Faeces	Metamonada	Giardia duodenalis	26.5	BIV	–	–	E. dispar	–	G. duodenalis	Blastocystis	–
CNM153	0744/19	Human	10	Faeces	Metamonada	Giardia duodenalis	23.5	BIV	–	–	–	–	G. duodenalis	–	–
CNM154	0768/19	Human	1	Faeces	Metamonada	Giardia duodenalis	26.8	BIV	–	–	–	–	G. duodenalis	–	–
CNM155	0769/19	Human	2	Faeces	Metamonada	Giardia duodenalis	23.1	AII	–	–	–	–	G. duodenalis	–	–
CNM156	AS 55	Human	1	Faeces	Metamonada	Giardia duodenalis	Unknown	Unknown	–	–	–	–	G. duodenalis	–	–
CNM157	0783/19	Human	44	Faeces	Metamonada	Giardia duodenalis	22.9	BIV	–	–	–	–	G. duodenalis	Blastocystis	–
CNM158	0809/19	Human	8	Faeces	Metamonada	Giardia duodenalis	22.9	AII	–	D. fragilis	–	–	G. duodenalis	–	D. fragilis
CNM159	0814/19	Human	23	Faeces	Metamonada	Giardia duodenalis	24.3	BIII+BIV	–	–	–	–	G. duodenalis	Blastocystis	–
CNM160	0822/19	Human	1	Faeces	Metamonada	Giardia duodenalis	25.1	BIV	–	–	–	–	G. duodenalis	–	–
CNM161	0827/19	Human	5	Faeces	Metamonada	Giardia duodenalis	22.7	AII	–	–	–	–	G. duodenalis	Blastocystis	–
CNM162	0846/19	Human	3	Faeces	Metamonada	Giardia duodenalis	27.3	BIV	–	–	–	–	G. duodenalis	–	–
CNM163	0851/19	Human	8	Faeces	Metamonada	Giardia duodenalis	32.7	BIV	–	D. fragilis	–	–	G. duodenalis	Blastocystis	D. fragilis
CNM164	0856/19	Human	7	Faeces	Metamonada	Giardia duodenalis	28.8	BIV	–	–	–	–	G. duodenalis	–	–
CNM165	0866/19	Human	8	Faeces	Metamonada	Giardia duodenalis	24.6	BIV	–	D. fragilis	–	–	G. duodenalis	Blastocystis	D. fragilis
CNM166	0871/19	Human	29	Faeces	Metamonada	Giardia duodenalis	30.8	BIII	–	–	E. dispar	–	G. duodenalis	–	–
CNM167	0872/19	Human	41	Faeces	Metamonada	Giardia duodenalis	30.8	BIII	–	–	–	–	G. duodenalis	Blastocystis	–
CNM168	AS 60	Human	NA	Faeces	Metamonada	Giardia duodenalis	Unknown	Unknown	Cryptosporidium	–	E. dispar	–	G. duodenalis	Blastocystis	–
CNM169	AS 70	Human	16	Faeces	Metamonada	Giardia duodenalis	Unknown	Unknown	–	–	–	–	G. duodenalis	–	–
CNM170	AS 71	Human	3	Faeces	Metamonada	Giardia duodenalis	Unknown	Unknown	–	–	–	–	G. duodenalis	–	–
CNM171	AS 78	Human	NA	Faeces	Metamonada	Giardia duodenalis	Unknown	Unknown	–	–	–	–	G. duodenalis	–	–
CNM172	AS 79	Human	8	Faeces	Metamonada	Giardia duodenalis	Unknown	Unknown	–	–	–	–	G. duodenalis	Blastocystis	–
CNM173	AS 80	Human	12	Faeces	Metamonada	Giardia duodenalis	Unknown	Unknown	–	–	–	–	G. duodenalis	–	–
CNM174	AS 85	Human	9	Faeces	Metamonada	Giardia duodenalis	Unknown	Unknown	–	–	E. dispar	–	G. duodenalis	Blastocystis	–
CNM175	AS 94	Human	3	Faeces	Metamonada	Giardia duodenalis	Unknown	Unknown	–	–	–	–	G. duodenalis	–	–
CNM176	AS 106	Human	1	Faeces	Metamonada	Giardia duodenalis	Unknown	Unknown	–	–	E. dispar	–	G. duodenalis	–	–
CNM177	AS 111	Human	1	Faeces	Metamonada	Giardia duodenalis	Unknown	Unknown	–	–	–	–	G. duodenalis	–	–
CNM178	AS 117	Human	59	Faeces	Metamonada	Giardia duodenalis	Unknown	Unknown	–	–	E. dispar	–	G. duodenalis	Blastocystis	–
CNM179	AS 132	Human	NA	Faeces	Metamonada	Giardia duodenalis	Unknown	Unknown	–	–	–	–	G. duodenalis	–	–
CNM180	AS 172	Human	16	Faeces	Metamonada	Giardia duodenalis	Unknown	Unknown	–	D. fragilis	–	–	G. duodenalis	Blastocystis	D. fragilis
CNM181	AS 176a	Human	6	Faeces	Metamonada	Giardia duodenalis	Unknown	Unknown	–	D. fragilis	–	–	G. duodenalis	Blastocystis	D. fragilis
CNM182	1014/19	Human	NA	Faeces	Metamonada	Giardia duodenalis	26.3	BIV	–	–	–	–	G. duodenalis	–	–
CNM183	AS 178	Human	21	Faeces	Metamonada	Giardia duodenalis	Unknown	Unknown	–	D. fragilis	–	–	G. duodenalis	Blastocystis	D. fragilis
CNM184	1032/19	Human	NA	Faeces	Metamonada	Giardia duodenalis	29.8	BIII	–	–	–	–	G. duodenalis	Blastocystis	–
CNM185	1039/19	Human	NA	Faeces	Metamonada	Giardia duodenalis	27.5	BIV	Cryptosporidium	–	–	–	G. duodenalis	–	–
CNM186	AS 180	Human	1	Faeces	Metamonada	Giardia duodenalis	Unknown	Unknown	–	D. fragilis	–	–	G. duodenalis	Blastocystis	D. fragilis
CNM187	1124/19	Human	NA	Faeces	Metamonada	Giardia duodenalis	25.1	BIII+BIV	–	–	–	–	G. duodenalis	–	–
CNM188	1170/19	Human	NA	Faeces	Metamonada	Giardia duodenalis	17.5	AII	–	D. fragilis	–	–	G. duodenalis	Blastocystis	D. fragilis
CNM189	1185/19	Human	NA	Faeces	Metamonada	Giardia duodenalis	16.4	AII	–	–	–	–	G. duodenalis	–	–
CNM190	1200/19	Human	NA	Faeces	Metamonada	Giardia duodenalis	23.7	BIV	–	D. fragilis	–	–	G. duodenalis	–	D. fragilis
CNM191	1201/19	Human	NA	Faeces	Metamonada	Giardia duodenalis	19.2	BIV	–	D. fragilis	–	–	G. duodenalis	Blastocystis	D. fragilis
CNM192	0426/18	Human	25	Faeces	Metamonada	Giardia duodenalis	31.3	Unknown	–	–	–	–	G. duodenalis	–	–
CNM193	AS 245	Human	NA	Faeces	Metamonada	Giardia duodenalis	Unknown	Unknown	–	–	–	–	G. duodenalis	Blastocystis	–
CNM195	1512/18	Human	48	Faeces	Metamonada	Giardia duodenalis	31.3	Unknown	–	–	–	–	G. duodenalis	–	–
CNM198	0153/19	Human	2	Faeces	Metamonada	Giardia duodenalis	32.7	Unknown	–	–	–	–	G. duodenalis	–	–
CNM199	0849/19	Human	2	Faeces	Metamonada	Giardia duodenalis	32.0	Unknown	–	–	–	–	G. duodenalis	–	–
CNM200	AS 282a	Human	14	Faeces	Metamonada	Giardia duodenalis	Unknown	Unknown	–	–	–	–	G. duodenalis	Blastocystis	–
CNM203	1107/18	Human	7	Faeces	Metamonada	Giardia duodenalis	33.3	Unknown	–	D. fragilis	–	–	G. duodenalis	–	D. fragilis
CNM205	1514/18	Human	2	Faeces	Metamonada	Giardia duodenalis	33.2	Unknown	–	–	–	–	G. duodenalis	–	–
CNM207	0493/18	Human	10	Faeces	Metamonada	Giardia duodenalis	34.3	Unknown	–	D. fragilis	–	–	G. duodenalis	Blastocystis	D. fragilis
CNM209	1496/18	Human	4	Faeces	Metamonada	Giardia duodenalis	34.0	Unknown	Cryptosporidium	–	–	–	G. duodenalis	–	–
CNM211	0490/19	Human	12	Faeces	Metamonada	Giardia duodenalis	34.1	Unknown	–	–	–	–	G. duodenalis	–	–
CNM213	1469/18	Human	3	Faeces	Metamonada	Giardia duodenalis	35.0	Unknown	–	D. fragilis	–	–	G. duodenalis	Blastocystis	D. fragilis
CNM214	1474/18	Human	18	Faeces	Metamonada	Giardia duodenalis	35.3	Unknown	–	D. fragilis	–	–	G. duodenalis	Blastocystis	D. fragilis
CNM215	AS 330	Human	28	Faeces	Metamonada	Giardia duodenalis	Unknown	Unknown	–	–	–	–	G. duodenalis	Blastocystis	–
CNM217	0468/18	Human	5	Faeces	Metamonada	Giardia duodenalis	36.1	Unknown	–	D. fragilis	–	–	G. duodenalis	–	D. fragilis
CNM225	A333/14	Dog	–	Faeces	Metamonada	Giardia duodenalis	Unknown	C	–	–	–	–	G. duodenalis	–	–
CNM226	A327/14	Dog	–	Faeces	Metamonada	Giardia duodenalis	Unknown	C	–	–	–	–	G. duodenalis	Blastocystis	–
CNM227	A107/14	Dog	–	Faeces	Metamonada	Giardia duodenalis	Unknown	C	Cryptosporidium	–	–	–	G. duodenalis	–	–
CNM228	A88/14	Cat	–	Faeces	Metamonada	Giardia duodenalis	Unknown	F	–	–	–	–	G. duodenalis	–	–
CNM229	A345/14	Cat	–	Faeces	Metamonada	Giardia duodenalis	Unknown	F	Cryptosporidium	–	–	–	G. duodenalis	–	–
CNM433	753-19	Human	NA	Faeces	Amoebozoa	Entamoeba histolytica	Unknown	‒	–	–	–	E. histolytica	–	–	–		Parasite combinations	Samples (n)	Frequency (%)
CNM435	983-19	Human	NA	Faeces	Amoebozoa	Entamoeba histolytica	Unknown	‒	–	–	–	E. histolytica	–	Blastocystis	–		Eh only	19	76
CNM436	998-19	Human	NA	Faeces	Amoebozoa	Entamoeba histolytica	Unknown	‒	–	–	–	E. histolytica	–	Blastocystis	–		Eh+Bl	6	24
CNM437	1002-19	Human	NA	Faeces	Amoebozoa	Entamoeba histolytica	Unknown	‒	–	–	–	E. histolytica	–	–	–		TOTAL	25	100
CNM438	1003-19	Human	NA	Faeces	Amoebozoa	Entamoeba histolytica	Unknown	‒	–	–	–	E. histolytica	–	–	–
CNM439	1007-19	Human	NA	Faeces	Amoebozoa	Entamoeba histolytica	Unknown	‒	–	–	–	E. histolytica	–	Blastocystis	–
CNM440	1027-19	Human	NA	Faeces	Amoebozoa	Entamoeba histolytica	Unknown	‒	–	–	–	E. histolytica	–	–	–
CNM441	1042-19	Human	NA	Faeces	Amoebozoa	Entamoeba histolytica	Unknown	‒	–	–	–	E. histolytica	–	–	–
CNM442	1066-19	Human	NA	Faeces	Amoebozoa	Entamoeba histolytica	Unknown	‒	–	–	–	E. histolytica	–	–	–
CNM443	1067-19	Human	NA	Faeces	Amoebozoa	Entamoeba histolytica	Unknown	‒	–	–	–	E. histolytica	–	Blastocystis	–
CNM444	1068-19	Human	NA	Faeces	Amoebozoa	Entamoeba histolytica	Unknown	‒	–	–	–	E. histolytica	–	–	–
CNM445	1069-19	Human	NA	Faeces	Amoebozoa	Entamoeba histolytica	Unknown	‒	–	–	–	E. histolytica	–	–	–
CNM446	1070-19	Human	NA	Faeces	Amoebozoa	Entamoeba histolytica	Unknown	‒	–	–	–	E. histolytica	–	–	–
CNM447	1078-19	Human	NA	Faeces	Amoebozoa	Entamoeba histolytica	Unknown	‒	–	–	–	E. histolytica	–	Blastocystis	–
CNM448	1079-19	Human	NA	Faeces	Amoebozoa	Entamoeba histolytica	Unknown	‒	–	–	–	E. histolytica	–	–	–
CNM449	1083-19	Human	NA	Faeces	Amoebozoa	Entamoeba histolytica	Unknown	‒	–	–	–	E. histolytica	–	–	–
CNM450	1146-19	Human	NA	Faeces	Amoebozoa	Entamoeba histolytica	Unknown	‒	–	–	–	E. histolytica	–	–	–
CNM451	1147-19	Human	NA	Faeces	Amoebozoa	Entamoeba histolytica	Unknown	‒	–	–	–	E. histolytica	–	–	–
CNM452	1258-19	Human	NA	Faeces	Amoebozoa	Entamoeba histolytica	Unknown	‒	–	–	–	E. histolytica	–	–	–
CNM453	1294-19	Human	NA	Faeces	Amoebozoa	Entamoeba histolytica	Unknown	‒	–	–	–	E. histolytica	–	–	–
CNM454	1295-19	Human	NA	Faeces	Amoebozoa	Entamoeba histolytica	Unknown	‒	–	–	–	E. histolytica	–	–	–
CNM455	1403-19	Human	NA	Faeces	Amoebozoa	Entamoeba histolytica	Unknown	‒	–	–	–	E. histolytica	–	–	–
CNM456	1462-19	Human	NA	Faeces	Amoebozoa	Entamoeba histolytica	Unknown	‒	–	–	–	E. histolytica	–	Blastocystis	–
CNM457	1490-19	Human	NA	Faeces	Amoebozoa	Entamoeba histolytica	Unknown	‒	–	–	–	E. histolytica	–	–	–
CNM458	1209-19	Human	NA	Faeces	Amoebozoa	Entamoeba histolytica	Unknown	‒	–	–	–	E. histolytica	–	–	–
CNM13	280-19	Human	NA	Faeces	Amoebozoa	Entamoeba dispar	Unknown	–	–	–	E. dispar	–	–	Blastocystis	–		Parasite combinations	Samples (n)	Frequency (%)
CNM14	284-19	Human	NA	Faeces	Amoebozoa	Entamoeba dispar	Unknown	–	–	–	E. dispar	–	G. duodenalis	–	–		Ed+Bl	5	45.4545
CNM15	879-19	Human	NA	Faeces	Amoebozoa	Entamoeba dispar	Unknown	–	–	–	E. dispar	–	–	Blastocystis	–		Ed+Bl+Df	2	18.1818
CNM16	918-19	Human	NA	Faeces	Amoebozoa	Entamoeba dispar	Unknown	–	–	D. fragilis	E. dispar	–	–	Blastocystis	D. fragilis		Ed+Bl+Df+Gd	2	18.1818
CNM17	1013-19	Human	NA	Faeces	Amoebozoa	Entamoeba dispar	Unknown	–	–	D. fragilis	E. dispar	–	–	Blastocystis	D. fragilis		Ed+Gd	1	9.09091
CNM18	1020-19	Human	NA	Faeces	Amoebozoa	Entamoeba dispar	Unknown	–	–	–	E. dispar	–	–	Blastocystis	–		Ed+Bl+Cr+Df+Gd	1	9.09091
CNM19	1051-19	Human	NA	Faeces	Amoebozoa	Entamoeba dispar	Unknown	–	–	–	E. dispar	–	–	Blastocystis	–		TOTAL	11	100
CNM20	1054-19	Human	NA	Faeces	Amoebozoa	Entamoeba dispar	Unknown	–	–	–	E. dispar	–	–	Blastocystis	–
CNM21	1058-19	Human	NA	Faeces	Amoebozoa	Entamoeba dispar	Unknown	–	Cryptosporidium	–	E. dispar	–	G. duodenalis	Blastocystis	D. fragilis
CNM22	1141-19	Human	NA	Faeces	Amoebozoa	Entamoeba dispar	Unknown	–	–	D. fragilis	E. dispar	–	G. duodenalis	Blastocystis	–
CNM23	1142-19	Human	NA	Faeces	Amoebozoa	Entamoeba dispar	Unknown	–	–	D. fragilis	E. dispar	–	G. duodenalis	Blastocystis	D. fragilis
CNM378	4312	Human	NA	Faeces	Metamonada	Dientamoeba fragilis	31.2	‒	–	D. fragilis	–	–	G. duodenalis	–	D. fragilis		Parasite combinations	Samples (n)	Frequency (%)
CNM379	8415	Human	NA	Faeces	Metamonada	Dientamoeba fragilis	35.0	‒	–	D. fragilis	–	–	–	Blastocystis	D. fragilis		Df only	12	32.4324
CNM380	8654	Human	NA	Faeces	Metamonada	Dientamoeba fragilis	29.5	‒	–	D. fragilis	–	–	–	–	D. fragilis		Df+ Bl	19	51.3514
CNM384	7446	Human	NA	Faeces	Metamonada	Dientamoeba fragilis	29.9	‒	–	D. fragilis	–	–	–	Blastocystis	D. fragilis		Df+Gd	3	8.10811
CNM386	5307	Human	NA	Faeces	Metamonada	Dientamoeba fragilis	36.7	‒	–	D. fragilis	–	–	–	Blastocystis	D. fragilis		Df+Bl+Ed	2	5.40541
CNM387	8895	Human	NA	Faeces	Metamonada	Dientamoeba fragilis	Unknown	‒	–	D. fragilis	–	–	–	–	D. fragilis		Df+Bl+Ed+Gd	1	2.7027
CNM388	9239	Human	NA	Faeces	Metamonada	Dientamoeba fragilis	Unknown	‒	–	D. fragilis	–	–	–	–	D. fragilis		TOTAL	37	100
CNM389	2232	Human	NA	Faeces	Metamonada	Dientamoeba fragilis	30.2	‒	–	D. fragilis	–	–	–	Blastocystis	D. fragilis
CNM390	7205	Human	NA	Faeces	Metamonada	Dientamoeba fragilis	41.1	‒	–	D. fragilis	–	–	–	Blastocystis	D. fragilis
CNM391	7481	Human	NA	Faeces	Metamonada	Dientamoeba fragilis	33.4	‒	–	D. fragilis	–	–	–	Blastocystis	D. fragilis
CNM392	5946	Human	NA	Faeces	Metamonada	Dientamoeba fragilis	22.2	‒	–	D. fragilis	–	–	–	Blastocystis	D. fragilis
CNM394	6316	Human	NA	Faeces	Metamonada	Dientamoeba fragilis	30.4	‒	–	D. fragilis	–	–	–	Blastocystis	D. fragilis
CNM396	6230	Human	NA	Faeces	Metamonada	Dientamoeba fragilis	33.5	‒	–	D. fragilis	–	–	–	Blastocystis	D. fragilis
CNM397	6985	Human	NA	Faeces	Metamonada	Dientamoeba fragilis	39.9	‒	–	D. fragilis	–	–	–	Blastocystis	D. fragilis
CNM398	6335	Human	NA	Faeces	Metamonada	Dientamoeba fragilis	27.4	‒	Cryptosporidium	D. fragilis	–	–	–	Blastocystis	D. fragilis
CNM399	7312	Human	NA	Faeces	Metamonada	Dientamoeba fragilis	25.4	‒	–	D. fragilis	–	–	–	Blastocystis	D. fragilis
CNM400	5802	Human	NA	Faeces	Metamonada	Dientamoeba fragilis	24.3	‒	–	D. fragilis	E. dispar	–	–	Blastocystis	D. fragilis
CNM401	1138	Human	NA	Faeces	Metamonada	Dientamoeba fragilis	39.5	‒	–	D. fragilis	–	–	–	Blastocystis	D. fragilis
CNM403	7189	Human	NA	Faeces	Metamonada	Dientamoeba fragilis	26.1	‒	–	D. fragilis	E. dispar	–	–	Blastocystis	D. fragilis
CNM404	7190	Human	NA	Faeces	Metamonada	Dientamoeba fragilis	38.9	‒	–	D. fragilis	E. dispar	–	G. duodenalis	Blastocystis	D. fragilis
CNM405	4237	Human	NA	Faeces	Metamonada	Dientamoeba fragilis	21.4	‒	–	D. fragilis	–	–	–	Blastocystis	D. fragilis
CNM406	8186	Human	NA	Faeces	Metamonada	Dientamoeba fragilis	29.2	‒	–	D. fragilis	–	–	–	Blastocystis	D. fragilis
CNM410	1480	Human	NA	Faeces	Metamonada	Dientamoeba fragilis	28.2	‒	–	D. fragilis	–	–	–	–	D. fragilis
CNM412	1828	Human	NA	Faeces	Metamonada	Dientamoeba fragilis	26.3	‒	–	D. fragilis	–	–	–	–	D. fragilis
CNM413	1733	Human	NA	Faeces	Metamonada	Dientamoeba fragilis	28.2	‒	–	D. fragilis	–	–	–	–	D. fragilis
CNM415	883	Human	NA	Faeces	Metamonada	Dientamoeba fragilis	36.2	‒	–	D. fragilis	–	–	–	–	D. fragilis
CNM417	5238	Human	NA	Faeces	Metamonada	Dientamoeba fragilis	28.3	‒	–	D. fragilis	–	–	–	Blastocystis	D. fragilis
CNM418	5833	Human	NA	Faeces	Metamonada	Dientamoeba fragilis	29.0	‒	–	D. fragilis	–	–	G. duodenalis	–	D. fragilis
CNM419	5986	Human	NA	Faeces	Metamonada	Dientamoeba fragilis	36.3	‒	–	D. fragilis	–	–	–	–	D. fragilis
CNM420	4543	Human	NA	Faeces	Metamonada	Dientamoeba fragilis	25.5	‒	–	D. fragilis	–	–	–	–	D. fragilis
CNM423	4954	Human	NA	Faeces	Metamonada	Dientamoeba fragilis	32.1	‒	–	D. fragilis	–	–	–	Blastocystis	D. fragilis
CNM424	8121	Human	NA	Faeces	Metamonada	Dientamoeba fragilis	32.2	‒	–	D. fragilis	–	–	–	–	D. fragilis
CNM425	9403	Human	NA	Faeces	Metamonada	Dientamoeba fragilis	38.1	‒	–	D. fragilis	–	–	–	–	D. fragilis
CNM426	7800	Human	NA	Faeces	Metamonada	Dientamoeba fragilis	38.1	‒	–	D. fragilis	–	–	–	Blastocystis	D. fragilis
CNM427	3437	Human	NA	Faeces	Metamonada	Dientamoeba fragilis	34.3	‒	–	D. fragilis	–	–	–	–	D. fragilis
CNM429	2058	Human	NA	Faeces	Metamonada	Dientamoeba fragilis	35.0	‒	–	D. fragilis	–	–	–	Blastocystis	D. fragilis
CNM430	6483	Human	NA	Faeces	Metamonada	Dientamoeba fragilis	30.0	‒	–	D. fragilis	–	–	G. duodenalis	–	D. fragilis
CNM459	SUJ5	Human	NA	Faeces	Heterokonta	Blastocystis sp.	Unknown	ST1	–	–	–	–	–	Blastocystis	–		Parasite combinations	Samples (n)	Frequency (%)
CNM460	SUJ11	Human	NA	Faeces	Heterokonta	Blastocystis sp.	Unknown	ST1	–	D. fragilis	–	–	–	Blastocystis	D. fragilis		Bl only	34	80.9524
CNM461	SUJ12	Human	NA	Faeces	Heterokonta	Blastocystis sp.	Unknown	ST1	–	–	–	–	–	Blastocystis	–		Bl+Gd	5	11.9048
CNM462	SUJ15	Human	NA	Faeces	Heterokonta	Blastocystis sp.	Unknown	ST1	–	–	–	–	–	Blastocystis	–		Bl+Df	1	2.38095
CNM464	PT19	Non-human primate	–	Faeces	Heterokonta	Blastocystis sp.	Unknown	ST1	–	–	–	–	–	Blastocystis	–		Bl+Gd+Ed	2	4.7619
CNM465	PT24	Non-human primate	–	Faeces	Heterokonta	Blastocystis sp.	Unknown	ST1	–	–	–	–	–	Blastocystis	–		TOTAL	42	100
CNM466	PT27	Non-human primate	–	Faeces	Heterokonta	Blastocystis sp.	Unknown	ST1	–	–	E. dispar	–	G. duodenalis	Blastocystis	–
CNM467	PT47	Non-human primate	–	Faeces	Heterokonta	Blastocystis sp.	Unknown	ST1	–	–	–	–	–	Blastocystis	–
CNM468	PT78	Non-human primate	–	Faeces	Heterokonta	Blastocystis sp.	Unknown	ST1	–	–	–	–	–	Blastocystis	–
CNM469	SUJ14	Human	NA	Faeces	Heterokonta	Blastocystis sp.	Unknown	ST2	–	–	–	–	–	Blastocystis	–
CNM470	PT33	Non-human primate	–	Faeces	Heterokonta	Blastocystis sp.	Unknown	ST2	–	–	–	–	–	Blastocystis	–
CNM471	PT50	Non-human primate	–	Faeces	Heterokonta	Blastocystis sp.	Unknown	ST2	–	–	–	–	–	Blastocystis	–
CNM473	PT59	Non-human primate	–	Faeces	Heterokonta	Blastocystis sp.	Unknown	ST2	–	–	–	–	–	Blastocystis	–
CNM474	PT63	Non-human primate	–	Faeces	Heterokonta	Blastocystis sp.	Unknown	ST2	–	–	–	–	–	Blastocystis	–
CNM475	PT66	Non-human primate	–	Faeces	Heterokonta	Blastocystis sp.	Unknown	ST2	–	–	–	–	–	Blastocystis	–
CNM476	PT71	Non-human primate	–	Faeces	Heterokonta	Blastocystis sp.	Unknown	ST2	–	–	–	–	–	Blastocystis	–
CNM477	PT40	Non-human primate	–	Faeces	Heterokonta	Blastocystis sp.	Unknown	ST3	–	–	–	–	–	Blastocystis	–
CNM478	PT49	Non-human primate	–	Faeces	Heterokonta	Blastocystis sp.	Unknown	ST3	–	–	–	–	–	Blastocystis	–
CNM479	PT54	Non-human primate	–	Faeces	Heterokonta	Blastocystis sp.	Unknown	ST3	–	–	–	–	–	Blastocystis	–
CNM480	PT 57	Non-human primate	–	Faeces	Heterokonta	Blastocystis sp.	Unknown	ST3	–	–	–	–	–	Blastocystis	–
CNM481	PT79	Non-human primate	–	Faeces	Heterokonta	Blastocystis sp.	Unknown	ST3	–	–	–	–	–	Blastocystis	–
CNM482	PT80	Non-human primate	–	Faeces	Heterokonta	Blastocystis sp.	Unknown	ST3	–	–	–	–	–	Blastocystis	–
CNM484	PT135	Non-human primate	–	Faeces	Heterokonta	Blastocystis sp.	Unknown	ST3	–	–	–	–	–	Blastocystis	–
CNM485	PT203	Non-human primate	–	Faeces	Heterokonta	Blastocystis sp.	Unknown	ST3	–	–	–	–	–	Blastocystis	–
CNM486	PT212	Non-human primate	–	Faeces	Heterokonta	Blastocystis sp.	Unknown	ST3	–	–	–	–	G. duodenalis	Blastocystis	–
CNM487	SUJ4	Human	43	Faeces	Heterokonta	Blastocystis sp.	Unknown	ST4	–	–	–	–	–	Blastocystis	–
CNM488	SUJ8	Human	38	Faeces	Heterokonta	Blastocystis sp.	Unknown	ST4	–	–	–	–	–	Blastocystis	–
CNM489	SUJ16	Human	53	Faeces	Heterokonta	Blastocystis sp.	Unknown	ST4	–	–	–	–	–	Blastocystis	–
CNM490	SUJ24	Human	23	Faeces	Heterokonta	Blastocystis sp.	Unknown	ST4	–	–	–	–	–	Blastocystis	–
CNM491	PT94	Non-human primate	–	Faeces	Heterokonta	Blastocystis sp.	Unknown	ST4	–	–	E. dispar	–	G. duodenalis	Blastocystis	–
CNM492	PT115	Non-human primate	–	Faeces	Heterokonta	Blastocystis sp.	Unknown	ST4	–	–	–	–	G. duodenalis	Blastocystis	–
CNM493	PT120	Non-human primate	–	Faeces	Heterokonta	Blastocystis sp.	Unknown	ST4	–	–	–	–	G. duodenalis	Blastocystis	–
CNM494	PT42	Non-human primate	–	Faeces	Heterokonta	Blastocystis sp.	Unknown	ST5	–	–	–	–	–	Blastocystis	–
CNM496	PT51	Non-human primate	–	Faeces	Heterokonta	Blastocystis sp.	Unknown	ST5	–	–	–	–	–	Blastocystis	–
CNM497	PT58	Non-human primate	–	Faeces	Heterokonta	Blastocystis sp.	Unknown	ST5	–	–	–	–	–	Blastocystis	–
CNM498	PT74	Non-human primate	–	Faeces	Heterokonta	Blastocystis sp.	Unknown	ST5	–	–	–	–	G. duodenalis	Blastocystis	–
CNM499	PT81	Non-human primate	–	Faeces	Heterokonta	Blastocystis sp.	Unknown	ST5	–	–	–	–	G. duodenalis	Blastocystis	–
CNM500	PT82	Non-human primate	–	Faeces	Heterokonta	Blastocystis sp.	Unknown	ST5	–	–	–	–	–	Blastocystis	–
CNM501	PT97	Non-human primate	–	Faeces	Heterokonta	Blastocystis sp.	Unknown	ST8	–	–	–	–	–	Blastocystis	–
CNM502	PT107	Non-human primate	–	Faeces	Heterokonta	Blastocystis sp.	Unknown	ST8	–	–	–	–	–	Blastocystis	–
CNM503	PT204	Non-human primate	–	Faeces	Heterokonta	Blastocystis sp.	Unknown	ST8	–	–	–	–	–	Blastocystis	–
CNM504	PT221	Non-human primate	–	Faeces	Heterokonta	Blastocystis sp.	Unknown	ST8	–	–	–	–	–	Blastocystis	–
CNM510	–	Human	NA	Faeces	Apicomplexa	Isospora belli	–	–	–	–	–	–	–	Blastocystis	–		Parasite combinations	Samples (n)	Frequency (%)
CNM554	–	–	–	Culture	Apicomplexa	Babesia divergens	–	–	–	–	–	–	–	–	–		Gd only (CNM 552)	1	50
CNM555	–	Ratón	–	Culture	Apicomplexa	Toxoplasma gondii	–	–	–	–	–	–	–	–	–		Bl only (CNM 549)	1	50
CNM556	–	Culture	–	Culture	Apicomplexa	Toxoplasma gondii	–	–	–	–	–	–	–	–	–		TOTAL	2	100
CNM557	–	Culture	–	Culture	Apicomplexa	Neospora caninum	–	–	–	–	–	–	–	–	–
CNM558	–	Ovine	–	Culture	Apicomplexa	Sarcocystis gigantea	–	–	–	–	–	–	–	–	–
CNM559	–	Culture	–	Culture	Apicomplexa	Sarcocystis cruzi	–	–	–	–	–	–	–	–	–
CNM560	–	Fox	–	Culture	Apicomplexa	Sarcocystis arctica	–	–	–	–	–	–	–	–	–		True false positives	Tube Id.
CNM561	–	Culture	–	Culture	Apicomplexa	Besnoitia besnoiti	–	–	–	–	–	–	–	–	–		Bl	CNM72, CNM510, CNM551, CNM552
CNM562	–	Bovine	–	Culture	Apicomplexa	Besnoitia besnoiti	–	–	–	–	–	–	–	–	–		Df	CNM552
CNM47	201852968	Human	NA	Blood	Apicomplexa	Plasmodium falciparum	Unknown	–	–	–	–	–	–	–	–
CNM60	201850211	Human	NA	Blood	Apicomplexa	Plasmodium malariae	Unknown	–	–	–	–	–	–	–	–
CNM61	201852832	Human	NA	Blood	Apicomplexa	Plasmodium ovale	Unknown	–	–	–	–	–	–	–	–
CNM65	201851640	Human	NA	Blood	Apicomplexa	Plasmodium vivax	Unknown	–	–	–	–	–	–	–	–
CNM68	L-100	–	–	Culture	Euglenozoa	Leishmania aethiopica	Unknown	–	–	–	–	–	–	–	–
CNM69	DD8	–	–	Culture	Euglenozoa	Leishmania donovani	Unknown	–	–	–	–	–	–	–	–
CNM70	5ASKH	–	–	Culture	Euglenozoa	Leishmania major	Unknown	–	–	–	–	–	–	–	–
CNM71	K27	–	–	Culture	Euglenozoa	Leishmania tropica	Unknown	–	–	–	–	–	–	–	–
CNM72	PB75	–	–	Culture	Euglenozoa	Leishmania infantum	Unknown	–	–	–	–	–	–	Blastocystis	–
CNM73	M2904	–	–	Culture	Euglenozoa	Leishmania braziliensis	Unknown	–	–	–	–	–	–	–	–
CNM74	M378	–	–	Culture	Euglenozoa	Leishmania mexicana	Unknown	–	–	–	–	–	–	–	–
CNM75	PH8	–	–	Culture	Euglenozoa	Leishmania amazonenesis	Unknown	–	–	–	–	–	–	–	–
CNM549	PT239	Non-human primate	–	Faeces	Microsporidia	Enterocytozoon bieneusi	–	Type IV	–	–	–	–	–	Blastocystis	–
CNM550	PT444	Non-human primate	–	Faeces	Microsporidia	Enterocytozoon bieneusi	–	CM18	–	–	–	–	–	–	–
CNM551	PT483	Non-human primate	–	Faeces	Microsporidia	Enterocytozoon bieneusi	–	CM18	–	–	–	–	–	Blastocystis	–
CNM552	G18	Human	11	Faeces	Microsporidia	Enterocytozoon bieneusi	–	Type IV	–	D. fragilis	–	–	G. duodenalis	Blastocystis	D. fragilis
CNM553	–	–	–	Adult worm	Nematoda	Trichuris muris	–	–	–	–	–	–	–	–	–
CNM505	–	–	–	Adult worm	Nematoda	Anisakis simplex	–	–	–	–	–	–	–	–	–
CNM506	–	–	–	Adult worm	Nematoda	Mansonella perstans	–	–	–	–	–	–	–	–	–
CNM507	–	–	–	Adult worm	Nematoda	Oncocercha volvulus	–	–	–	–	–	–	–	–	–
CNM508	–	–	–	Adult worm	Nematoda	Dirofilaria repens	–	–	–	–	–	–	–	–	–
CNM509	–	–	–	Adult worm	Nematoda	Loa Loa	–	–	–	–	–	–	–	–	–
